# Supplementary material for: HoxPred: automated classification of Hox proteins using combinations of generalised profiles
Source: BMC Bioinformatics. 2007 Jul 12;8:247. doi: 10.1186/1471-2105-8-247 (PMC1965487; doi:10.1186/1471-2105-8-247)
Supplement: Additional File 1 — Accession numbers of the Hox sequences used in this study [file 1471-2105-8-247-S1.xls]

## Sheet: Sheet1
Accession numbers of the HOX training set (250 sequences)						RefSeq	UniProt	Ensembl
CARPS:Carollia perspicillata; MONDO:Monodelphis domestica; BOVIN:Bos taurus;CANFA:Canis familiaris; PANTR:Pan troglodytes; MACMU:Macaca mulatta; COTJA: Coturnix coturnix japonica;
PLEWA: Pleurodeles waltlii; XENLA: Xenopus laevis; XENTR: Xenopus tropicalis; NOTVI: Notophthalmus viridescens; AMBME: Ambystoma mexicanum; TRISI: Trionyx sinensis;
LATME: Latimeria menadoensis; HETFR: Heterodontus francisci;POLSP: Polyodon spathula; ORYLA: Oryzias latipes; ORENI: Oreochromis niloticus; ORENI: Oncorhynchus mykiss; MORSA: Morone saxatilis;
FUGRU: Fugu rubripes; TETNG: Tetraodon nigroviridis; SPHNE: Sphoeroides nephelus;FUNHE: Fundulus heteroclitus;SALSA: Salmo salar; RASEL: Rasbora elegans;
DANAE: Danio aequipinnatus; DANAA:Danio aff. Albolineatus; DANFR: Danio frankei; DANAT: Danio aff. Tweediei; BRARE: Brachydanio rerio;
Sequences were collected from the following phylogenetic studies :
Amores, A., Suzuki, T., Yan, Y.-L., Pomeroy, J., Singer, A., Amemiya, C., and Postlethwait, J. H. (2004). Developmental roles of pufferfish Hox clusters and genome evolution in ray-fin fish. Genome Res, 14(1), 1–10.
Koh, E. G. L., Lam, K., Christoffels, A., Erdmann, M. V., Brenner, S., and Venkatesh, B. (2003). Hox gene clusters in the Indonesian coelacanth, Latimeria menadoensis. Proc Natl Acad Sci U S A, 100(3), 1084–1088.
Kurosawa, G., Takamatsu, N., Takahashi, M., Sumitomo, M., Sanaka, E., Yamada, K., Nishii, K., Matsuda, M., Asakawa, S., Ishiguro, H., Miura, K., Kurosawa, Y.,Shimizu, N., Kohara, Y., and Hori, H. (2006). Organization and structure of hox gene loci in medaka genome and comparison with those of pufferfish and zebrafish genomes. Gene, 370, 75–82.
Mannaert, A., Roelants, K., Bossuyt, F., and Leyns, L. (2006). A PCR survey for posterior Hox genes in amphibians. Mol Phylogenet Evol, 38(2), 449–458.
Moghadam, H. K., Ferguson, M. M., and Danzmann, R. G. (2005). Evidence for Hox gene duplication in rainbow trout (Oncorhynchus mykiss): a tetraploid model species. J Mol Evol, 61(6), 804–818.
Powers, T. P. and Amemiya, C. T. (2004). Evidence for a Hox14 paralog group in vertebrates. Curr Biol, 14(5), 183–184. Letter.
Santini, S. and Bernardi, G. (2005). Organization and base composition of tilapia Hox genes: implications for the evolution of Hox clusters in fish. Gene, 346, 51–61.
Zardoya, R., Abouheif, E., and Meyer, A. (1996). Evolutionary analyses of hedgehog and Hoxd-10 genes in fish species closely related to the zebrafish. Proc Natl Acad Sci U S A, 93(23), 13036–13041.
	Mammals									Birds		Amphibians					Reptile	Coelacanth	Chondryctian	Paddlefish	Teleosts
	MOUSE	RAT	CARPS	MONDO	BOVIN	CANFA	PANTR	MACMU	HUMAN	CHICK	COTJA	PLEWA	XENLA	XENTR	NOTVI	AMBME	TRISI	LATME	HETFR	POLSP	ORYLA	ORENI	ONCMY	MORSA	FUGRU	TETNG	SPHNE	FUNHE	SALSA	RASEL	DANAE	DANAA	DANFR	DANAT	BRARE
HoxA1	P09022			ENSMODG00000000507						XP_425993			Q08821						Q9IA19
HoxA1a																																			Q98SI1
HoxB1	P17919	ENSRNOG00000008506		ENSMODG00000012351					ENSG00000120094	P31259						P31357		Q801C4
HoxB1a																					Q3V622					Q4T8X1									O42366
HoxB1b																					Q3V613	Q533W9			Q1KKW8	Q4SFD6									Q90423
HoxC1																		Q801B6
HoxC1a																																			Q98SH9
HoxD1	Q01822	ENSRNOG00000001572		ENSMODG00000009604	ENSBTAG00000015840			ENSMMUG00000022276	ENSG00000128645				Q08820	ENSXETG00000001801				Q801A9
HoxA2	P31245																	Q801D3
HoxA2a																												Q1KMN0
HoxA2b																					Q3V627	Q533X7	Q56UX5		NEWSINFRUG00000138063										O42365
HoxB2	P0C1T1			ENSMODG00000012347					ENSG00000173917
HoxB2a																						Q533X4		Q8AYD8					P09638
HoxA3	P02831																		Q9IA21
HoxA3a																																			Q8AWZ2
HoxB3	P09026											Q6TXS8
HoxB3a																									Q1KKX7
HoxB3b																					Q3V612	Q533W8			Q1KKW9
HoxC3a																					Q3V609	Q533W5													P28174
HoxD3	P09027																	Q801A8
HoxD3a																									Q1KKS7
HoxA4	P06798
HoxA4a																							Q56UX1		Q1KL13										Q9PWL5
HoxB4	P10284													ENSXETG00000021973				Q801C1
HoxB4a																																			P22574
HoxC4	Q08624
HoxC4a																					Q3V608				Q1KKU6										Q9PWM3
HoxD4	P10628												Q6TGB6	ENSXETG00000001799				Q801A7
HoxD4a																									Q1KKS8										O57374
HoxD4b																					Q3V5Z3				Q1KKR6		Q6W987
HoxA5	P09021															P50208			Q9IA23
HoxA5a																																			Q9YGT6
HoxB5	P09079						ENSPTRG00000009355						P09019				Q588G1
HoxB5a																									Q1KKX9
HoxB5b																							Q56UW7
HoxC5	P32043												P09020
HoxC5a																					Q3V607				Q1KKU7	HOXC5
HoxD5																			Q9IA11
HoxA6	P09092																	Q801D1	Q9IA24
HoxB6	P09023			ENSMODG00000012334						P14839								Q801B9
HoxB6a																									Q1KKY0										P15861
HoxB6b																					Q3V610				Q1KKX1										Q9YGT4
HoxC6	P10629														P14858
HoxC6a																																			P15862
HoxC6b																																			Q9PWM5
HoxA7	P02830										P24061							Q801D0	Q9IA25
HoxA7a																					Q3V632			Q9PWD4
HoxB7	P09024	ENSRNOG00000007611											Q91771
HoxB7a													P04476									Q533X1													Q8AWY9
HoxB8	P09632
HoxB8a																									Q1KKY1
HoxB8b																																			Q8JH55
HoxC8	P09025												O42139
HoxC8a																																			Q68EH7
HoxD8	P23463								ENSG00000175879							O93286		Q801A6
HoxA9	P09631																		Q9IA26
HoxA9a																									O42506										Q9PWL6
HoxA9b																					Q9PVQ8	Q533X6			Q1KKZ3										Q9YGT5
HoxB9	NP_032296												P31272
HoxB9a													Q3KQ20												Q1KKY2										Q9PWM2
HoxC9	P09633									XP_423451
HoxC9a																							Q56UV8		O42502
HoxD9	P28357									P24340								Q801A5	Q9IA13
HoxD9a																					Q9PVR2	Q533V4			Q1KKS9	Q4RNP8									Q9PWM6
HoxD9b																					Q3V5Z2	Q58WX2			Q1KKR7
HoxA10	Q80Y22													ENSXETG00000000728				Q801C8
HoxA10a																									Q1KL16
HoxA10b																									Q1KKZ4										Q8AWY2
HoxC10	Q7TMT7																	Q801B1
HoxC10a																									Q1KKV1
HoxD10	Q91WU9									P24341						O93285		Q801A4	Q9IA14
HoxD10a																					Q3V5Z6					HOXD10				P79862	O13202	O13196	O13211	O13197	Q90469
HoxA11	NP_034580																		Q8QGD5	Q68YN8
HoxA11a																					Q3V629				Q1KL17										Q9DDU0
HoxA11b																									Q1KKZ5										Q9DDU1
HoxC11									O43248
HoxD11	NP_032299																		Q9IA15
HoxD11a																					Q3V5Z5	Q533V2			Q1KKT1										Q90470
HoxC12	Q8K5B8													ENSXETG00000023470				Q801D9
HoxC12b																					Q3V601				Q1KKV3	Q4RW43
HoxD12	NP_032300		Q5EU40						ENSG00000170178	P24343								Q801A3	Q9IA16
HoxD12a																					Q3V5Z4	Q533V1			Q1KKT2										Q90471
HoxA13	Q62424																		Q8QGD6
HoxA13a																					Q3V628				Q1KL22										Q6W990
HoxA13b																					Q3V623				Q1KKZ6	HOXAb13									P79724
HoxB13	Q62424					ENSCAFG00000016870				ENSGALP00000002343						Q9DF47		Q801B7
HoxB13a																					Q3V614				Q1KKY3		Q6W986
HoxC13	NP_034594									XP_427501		Q8AYH2						Q801B0
HoxC13a																					Q3V600	Q58WY1			Q1KKV4	HOXC13									Q6JIY5
HoxC13b																																			Q6JIY4
HoxD13	NP_032301											Q6TXT0		ENSXETG00000007575					Q9IA17
HoxD13a																																			Q90472
A14_LATME and D14_HETFR are not present in public databanks. There were retrieved from Powers et al, Current Biology, 2004
