# Supplementary material for: HoxPred: automated classification of Hox proteins using combinations of generalised profiles
Source: BMC Bioinformatics. 2007 Jul 12;8:247. doi: 10.1186/1471-2105-8-247 (PMC1965487; doi:10.1186/1471-2105-8-247)
Supplement: Additional File 3 — Application of HoxPred to UniProt homeobox proteins [file 1471-2105-8-247-S3.xls]

## Sheet: HoxPredvsUniprotBytaxon
HoxPred predictions on Uniprot homeobox proteins (Trembl 34.1 and Swissprot 50.9)
	- AcessionNumber length PG post.proba OG post.proba annotation
Eukaryota Metazoa Arthropoda Hexapoda Insecta Pterygota Neoptera Endopterygota Diptera Brachycera Muscomorpha Ephydroidea Drosophilidae Drosophila. Drosophila melanogaster (Fruit fly).
	- ABDB_DROME 493 CTL 0.95 - 0.00 Homeobox protein abdominal-B (P3) (Infraabdominal 7) (IAB-7) (PH189).
	- AL_DROME 408 CTL 1.00 - 0.00 Homeobox protein aristaless.
	- APTE_DROME 469 CTL 1.00 - 0.00 Protein apterous.
	- ARA_DROME 717 CTL 1.00 - 0.00 Homeobox protein araucan.
	- AWH_DROME 275 CTL 1.00 - 0.00 LIM/homeobox protein Awh (Protein arrowhead).
	- BAGP_DROME 382 CTL 1.00 - 0.00 Homeobox protein bagpipe (NK-3).
	- BARH1_DROME 544 CTL 1.00 - 0.00 Homeobox protein B-H1 (Homeobox protein BarH1).
	- BARH2_DROME 645 CTL 1.00 - 0.00 Homeobox protein B-H2 (Homeobox protein BarH2).
	- BCD_DROME 494 CTL 1.00 - 0.00 Homeotic protein bicoid (PRD-4).
	- BSH_DROME 429 CTL 1.00 - 0.00 Brain-specific homeobox protein.
	- CAD_DROME 427 CTL 1.00 - 0.00 Homeotic protein caudal.
	- CAUP_DROME 693 CTL 1.00 - 0.00 Homeobox protein caupolican.
	- CF1A_DROME 427 CTL 1.00 - 0.00 POU-domain protein CF1A (Chorion factor 1A) (CF1-A) (Ventral veins lacking protein) (Drifter protein).
	- CUT_DROME 2175 CTL 1.00 - 0.00 Homeobox protein cut.
	- DLL_DROME 327 CTL 1.00 - 0.00 Homeotic protein distal-less (Protein brista).
	- EMS_DROME 497 CTL 1.00 - 0.00 Homeotic protein empty spiracles.
	- EVE_DROME 376 CTL 1.00 - 0.00 Segmentation protein even-skipped.
	- EXD_DROME 376 CTL 1.00 - 0.00 Homeobox protein extradenticle.
	- GSB_DROME 427 CTL 1.00 - 0.00 Protein gooseberry (Protein gooseberry distal) (BSH9).
	- GSBN_DROME 449 CTL 1.00 - 0.00 Protein gooseberry-neuro (Protein gooseberry proximal) (BSH4).
	- GSC_DROME 419 CTL 1.00 - 0.00 Homeobox protein goosecoid.
	- HMEN_DROME 552 CTL 1.00 - 0.00 Segmentation polarity homeobox protein engrailed.
	- HMH2_DROME 418 CTL 1.00 - 0.00 Homeobox protein H2.0.
	- HMIN_DROME 576 CTL 1.00 - 0.00 Homeobox protein invected.
	- HMOC_DROME 671 CTL 1.00 - 0.00 Homeotic protein ocelliless (Protein orthodenticle).
	- HMSH_DROME 515 CTL 1.00 - 0.00 Muscle segmentation homeobox (Protein drop) (Protein msh).
	- IPOU_DROME 396 CTL 1.00 - 0.00 Inhibitory POU protein (I-POU) (Abnormal chemosensory jump 6 protein).
	- ONEC_DROME 1081 CTL 1.00 - 0.00 Homeobox protein onecut.
	- OPTIX_DROME 487 CTL 1.00 - 0.00 Protein Optix (Homeobox protein SIX3) (D-Six3).
	- OTP_DROME 264 CTL 1.00 - 0.00 Homeobox protein orthopedia.
	- PAX6_DROME 857 CTL 1.00 - 0.00 Paired box protein Pax-6 (Protein eyeless).
	- PDM1_DROME 601 CTL 1.00 - 0.00 Protein nubbin (Protein twain) (POU domain protein 1) (PDM-1) (dPOU- 19) (dOCT1).
	- PDM2_DROME 498 CTL 1.00 - 0.00 POU domain protein 2 (didymous protein) (Pdm-2) (dPOU-28) (dOct2) (miti-mere).
	- PITX1_DROME 509 CTL 1.00 - 0.00 Pituitary homeobox 1 homolog (D-PTX1).
	- PRD_DROME 613 CTL 1.00 - 0.00 Segmentation protein paired.
	- ROUGH_DROME 350 CTL 1.00 - 0.00 Homeobox protein rough.
	- RX_DROME 873 CTL 1.00 - 0.00 Retinal homeobox protein Rx (DRx1) (DRx).
	- SLOU_DROME 659 CTL 1.00 - 0.00 Homeobox protein slou (S59/2) (Protein slouch) (Homeobox protein NK- 1).
	- SO_DROME 416 CTL 1.00 - 0.00 Protein sine oculis.
	- TIN_DROME 416 CTL 1.00 - 0.00 Muscle-specific homeobox protein tinman (Msh-2) (NK-4).
	- UNC4_DROME 428 CTL 1.00 - 0.00 Homeobox protein unc-4 (Paired-like homeodomain protein unc-4) (DPHD- 1).
	- VND_DROME 723 CTL 1.00 - 0.00 Homeobox protein vnd (Protein ventral nervous system defective) (Homeobox protein NK-2).
	- ZEN1_DROME 353 CTL 1.00 - 0.00 Protein zerknuellt 1 (ZEN-1).
	- ZEN2_DROME 252 CTL 1.00 - 0.00 Protein zerknuellt 2 (ZEN-2).
	- ZFH1_DROME 1054 CTL 1.00 - 0.00 Zinc finger protein 1 (Zinc finger homeodomain protein 1).
	- ZFH2_DROME 3005 CTL 1.00 - 0.00 Zinc finger protein 2 (Zinc finger homeodomain protein 2).
	- Q6IKR9_DROME 193 CTL 1.00 - 0.00 HDC11617.
	- Q7YU61_DROME 275 CTL 1.00 - 0.00 RE60081p.
	- Q9U984_DROME 158 CTL 1.00 - 0.00 Homeodomain protein.
	- Q9VK71_DROME 893 CTL 1.00 - 0.00 " CG12287-PB, isoform B."
	- Q9VTW3_DROME 530 CTL 1.00 - 0.00 CG4328-PA.
	- P91626_DROME 372 CTL 1.00 - 0.00 Ladybird late homeodomain transcription factor.
	- Q24477_DROME 612 CTL 1.00 - 0.00 Reversed polarity.
	- Q5LJV6_DROME 232 CTL 1.00 - 0.00 CG14578-PD.3.
	- Q5U1D9_DROME 837 CTL 1.00 - 0.00 SD09647p.
	- Q7KRT5_DROME 514 CTL 1.00 - 0.00 " CG1447-PC, isoform C."
	- Q8T0V5_DROME 357 CTL 1.00 - 0.00 GH01528p.
	- Q9VU01_DROME 641 CTL 1.00 - 0.00 " CG10601-PA, isoform A (Cg10601-pb, isoform b)."
	- Q9VWH1_DROME 736 CTL 1.00 - 0.00 CG32532-PA.
	- Q0IGS3_DROME 353 CTL 1.00 - 0.00 RT01114p.
	- Q24416_DROME 148 CTL 1.00 - 0.00 Homeobox protein (Fragment).
	- Q4V700_DROME 427 CTL 1.00 - 0.00 IP01408p.
	- Q59E69_DROME 665 CTL 1.00 - 0.00 " CG12154-PB, isoform B (Fragment)."
	- Q5BIH8_DROME 693 CTL 1.00 - 0.00 RE64213p.
	- Q6NR41_DROME 357 CTL 1.00 - 0.00 RE49429p.
	- Q86BP2_DROME 418 CTL 1.00 - 0.00 " CG1034-PE, isoform E."
	- Q8IQ08_DROME 319 CTL 1.00 - 0.00 " CG2808-PA, isoform A."
	- Q8MLT6_DROME 780 CTL 1.00 - 0.00 " CG5799-PB, isoform B."
	- Q8MLT6_DROME 780 CTL 1.00 - 0.00 " CG5799-PB, isoform B."
	- Q9VCY0_DROME 158 CTL 1.00 - 0.00 CG5264-PA.
	- Q9VDA2_DROME 372 CTL 1.00 - 0.00 CG6570-PA.
	- Q9VFK4_DROME 721 CTL 1.00 - 0.00 " CG8524-PA, isoform A (Cg8524-pb, isoform b)."
	- O77289_DROME 1021 CTL 1.00 - 0.00 Dve protein.
	- O77289_DROME 1021 CTL 1.00 - 0.00 Dve protein.
	- O96620_DROME 320 CTL 1.00 - 0.00 Intermediate neuroblasts defective protein.
	- Q2PE40_DROME 160 CTL 1.00 - 0.00 CG34031-PA (Fragment).
	- Q32KC1_DROME 720 CTL 1.00 - 0.00 AT09939p.
	- Q5BIB4_DROME 494 CTL 1.00 - 0.00 RE15812p.
	- Q5U114_DROME 650 CTL 1.00 - 0.00 LP02208p.
	- Q7JR08_DROME 426 CTL 1.00 - 0.00 RE30881p.
	- Q7KQ21_DROME 458 CTL 1.00 - 0.00 Homothorax.
	- Q7KVQ3_DROME 293 CTL 1.00 - 0.00 " CG10036-PB, isoform B."
	- Q86NL5_DROME 443 CTL 1.00 - 0.00 RE66853p.
	- Q9NCG1_DROME 380 CTL 1.00 - 0.00 Homeobox protein Scarecrow (Fragment).
	- Q9VJ00_DROME 520 CTL 1.00 - 0.00 " CG10699-PB, isoform B."
	- O96616_DROME 349 CTL 1.00 - 0.00 Paired-type homeobox protein.
	- Q9VDA1_DROME 479 CTL 1.00 - 0.00 Ladybird early homeodomain transcription factor.
	- Q24016_DROME 34 CTL 1.00 - 0.00 Homeobox protein (Fragment).
	- Q4V708_DROME 272 CTL 1.00 - 0.00 IP01440p.
	- Q4V714_DROME 350 CTL 1.00 - 0.00 IP01518p.
	- Q59DQ1_DROME 857 CTL 1.00 - 0.00 " CG1464-PC, isoform C."
	- Q5BHV4_DROME 675 CTL 1.00 - 0.00 AT09010p (Fragment).
	- Q5LJV8_DROME 308 CTL 1.00 - 0.00 CG14578-PB.3.
	- Q7JMT6_DROME 132 CTL 1.00 - 0.00 Lbe homeodomain containing 132 aa C-terminal (Fragment).
	- Q7KS77_DROME 479 CTL 1.00 - 0.00 CG6545-PA.
	- Q7PL95_DROME 468 CTL 1.00 - 0.00 CG17594-PA.3.
	- Q7PLL0_DROME 303 CTL 1.00 - 0.00 CG14578-PA.3.
	- Q86B70_DROME 318 CTL 1.00 - 0.00 " CG1447-PB, isoform B."
	- Q8SXK1_DROME 480 CTL 1.00 - 0.00 RE18506p.
	- Q8T990_DROME 725 CTL 1.00 - 0.00 SD01032p.
	- Q95TW5_DROME 976 CTL 1.00 - 0.00 GH28062p.
	- Q963L0_DROME 266 CTL 1.00 - 0.00 Intermediate neuroblasts defective (Fragment).
	- Q9GRX3_DROME 409 CTL 1.00 - 0.00 Homeobrain protein.
	- Q9VEA3_DROME 475 CTL 1.00 - 0.00 CG18599-PA.
	- Q9VJ02_DROME 440 CTL 1.00 - 0.00 " CG10699-PA, isoform A."
	- Q9XZC2_DROME 543 CTL 1.00 - 0.00 Transcription factor Toy.
	- O01667_DROME 641 CTL 1.00 - 0.00 Mirror (Homeoprotein Sail).
	- O17427_DROME 472 CTL 1.00 - 0.00 " Homothorax homeoprotein (CG17117-PA, isoform A)."
	- O46339_DROME 487 CTL 1.00 - 0.00 " Dorsotonals (Homothorax) (CG17117-PC, isoform C)."
	- Q3KN52_DROME 271 CTL 1.00 - 0.00 " RE44291p (CG10036-PC, isoform C)."
	- Q9W4B3_DROME 640 CTL 1.00 - 0.00 CG33980-PA (IP01192p).
	- Q7KS72_DROME 339 CTL 1.00 - 0.00 CG7937-PA (FI01111p).
	- Q7KSE4_DROME 612 CTL 1.00 - 0.00 CG31240-PA (GH05443p).
	- Q8T0M4_DROME 640 CTL 1.00 - 0.00 GH22493p (CG10704-PA).
	- Q9W423_DROME 400 CTL 1.00 - 0.00 " CG3576-PA, isoform A (Cg3576-pb, isoform b) (Longevity protein) (LD18904p)."
	- Q9V490_DROME 543 CTL 1.00 - 0.00 CG11186-PA (GH14454p).
	- Q9V472_DROME 505 CTL 1.00 - 0.00 DLim1 (GH04929p) (CG11354-PA).
	- Q9VDF0_DROME 272 CTL 1.00 - 0.00 CG7056-PA (RT01131p) (RT01031p).
	- Q9VEI8_DROME 263 CTL 1.00 - 0.00 CG5832-PA (RT01140p) (RT01040p).
	- Q9VPL4_DROME 294 CTL 1.00 - 0.00 CG11617-PA (RE08174p).
	- Q9VSC2_DROME 525 CTL 1.00 - 0.00 CG8254-PA (RE39081p).
	- Q9VTW5_DROME 640 CTL 1.00 - 0.00 CG32105-PB (RE70810p).
	- Q9VX20_DROME 382 CTL 1.00 - 0.00 CG6352-PA (IP01524p).
	- Q9W1H7_DROME 220 CTL 1.00 - 0.00 CG11182-PA (RT01102p).
	- Q9W268_DROME 1024 CTL 1.00 - 0.00 " CG5799-PA, isoform A (IP14647p)."
	- Q9W268_DROME 1024 CTL 1.00 - 0.00 " CG5799-PA, isoform A (IP14647p)."
	- Q9W2P8_DROME 409 CTL 1.00 - 0.00 CG33152-PA (IP01393p).
	- Q9W3C6_DROME 261 CTL 1.00 - 0.00 CG11294-PA (IP01065p).
	- Q9Y0Z9_DROME 465 CTL 1.00 - 0.00 " Tailup (CG10619-PB, isoform B)."
	- Q0IGQ6_DROME 419 CTL 1.00 - 0.00 RT01146p (RT01046p).
	- Q9Y1P6_DROME 392 CTL 1.00 - 0.00 " Homeobox protein SIX4 (RT01127p) (RT01027p) (Myotonix) (CG3871-PA, isoform A) (Cg3871-pb, isoform b)."
	- Q0IGS2_DROME 364 CTL 1.00 - 0.00 RT01116p (RT01016p).
	- Q0IGT0_DROME 232 CTL 1.00 - 0.00 RT01103p (RT01003p).
	- Q0IGT7_DROME 158 CTL 1.00 - 0.00 RT01054p.
	- Q1LYZ6_DROME 275 CTL 1.00 - 0.00 FI01007p.
	- Q1LYZ9_DROME 418 CTL 1.00 - 0.00 FI01011p.
	- Q7KUL4_DROME 391 CTL 1.00 - 0.00 CG11551-PA (RT01026p) (HDC10207).
	- Q9VDH9_DROME 179 CTL 1.00 - 0.00 CG15696-PA (RT01055p).
	- Q9W1U7_DROME 275 CTL 1.00 - 0.00 CG9876-PA (FI01017p).
	- Q9W4B2_DROME 837 CTL 1.00 - 0.00 CG4136-PA (FI01127p).
	- Q9XZU0_DROME 357 CTL 1.00 - 0.00 CG2819-PA (FI01102p) (Munster protein).
	- Q058S3_DROME 428 CTL 1.00 - 0.00 RT01021p.
	- Q058V1_DROME 218 CTL 1.00 - 0.00 IP15317p.
	- Q058W3_DROME 397 CTL 1.00 - 0.00 IP14616p (Fragment).
	- O76136_DROME 93 CTL 1.00 - 0.00 Homeodomain protein (Fragment).
	- O76143_DROME 1019 CTL 1.00 - 0.00 Dve.
	- O76143_DROME 1019 CTL 1.00 - 0.00 Dve.
	- Q2XYE6_DROME 166 CTL 1.00 - 0.00 CG15696 (Fragment).
	- Q5LJV7_DROME 227 CTL 1.00 - 0.00 CG14578-PC.3.
	- Q6NR25_DROME 893 CTL 1.00 - 0.00 RE34565p.
	- Q7K380_DROME 424 CTL 1.00 - 0.00 SD01238p.
	- Q8MZ02_DROME 378 CTL 1.00 - 0.00 RE33150p.
	- Q9VTX7_DROME 670 CTL 1.00 - 0.00 " CG10488-PA, isoform A (Cg10488-pb, isoform b)."
	- Q9W064_DROME 553 CTL 1.00 - 0.00 CG12361-PA.
	- O61640_DROME 641 CTL 1.00 - 0.00 Homeobox protein NK7.1.
	- Q0KHS1_DROME 376 CTL 1.00 - 0.00 " CG8933-PA, isoform A (Cg8933-pb, isoform b)."
	- Q0KHX8_DROME 577 CTL 1.00 - 0.00 " CG6172-PB, isoform B."
	- Q4V6V5_DROME 295 CTL 1.00 - 0.00 IP01054p.
	- Q4V729_DROME 339 CTL 1.00 - 0.00 IP08859p.
	- Q5BI92_DROME 494 CTL 1.00 - 0.00 RE03232p.
	- Q5U1A6_DROME 693 CTL 1.00 - 0.00 RE59515p.
	- Q6IHW5_DROME 130 CTL 1.00 - 0.00 HDC00631.
	- Q7JUR9_DROME 994 CTL 1.00 - 0.00 AT16994p.
	- Q8INL5_DROME 457 CTL 1.00 - 0.00 " CG17117-PD, isoform D."
	- Q8MQP8_DROME 785 CTL 1.00 - 0.00 RE03646p (Fragment).
	- Q8MQP8_DROME 785 CTL 1.00 - 0.00 RE03646p (Fragment).
	- Q9VJ37_DROME 534 CTL 1.00 - 0.00 " CG10619-PA, isoform A."
	- Q9VYL0_DROME 275 CTL 1.00 - 0.00 CG11085-PA.
	- O96686_DROME 440 CTL 1.00 - 0.00 LIM homeodomain transcription factor.
	- Q24136_DROME 485 CTL 1.00 - 0.00 Unplugged.
	- Q9VD99_DROME 307 CTL 1.00 - 0.00 Homeodomain-containing protein.
	- Q4V5A3_DROME 485 CTL 1.00 - 0.00 IP14723p.
	- Q86BA9_DROME 413 CTL 1.00 - 0.00 " CG1034-PF, isoform F."
	- Q86P58_DROME 523 CTL 1.00 - 0.00 RE70568p.
	- Q8MTJ1_DROME 670 CTL 1.00 - 0.00 Eyegone.
	- Q9VFQ3_DROME 524 CTL 1.00 - 0.00 CG9930-PA.
	- Q9VGY9_DROME 471 CTL 1.00 - 0.00 " CG17117-PB, isoform B."
	- Q9VKY5_DROME 281 CTL 1.00 - 0.00 CG5369-PA.
	- O77238_DROME 523 CTL 1.00 - 0.00 Eyegone.
	- P92031_DROME 534 CTL 1.00 - 0.00 LIM homeobox protein.
	- Q0IGW1_DROME 220 CTL 1.00 - 0.00 RT01002p.
	- Q53XF9_DROME 624 CTL 1.00 - 0.00 GH01157p.
	- Q53YH4_DROME 382 CTL 1.00 - 0.00 RE13967p.
	- Q59DQ2_DROME 898 CTL 1.00 - 0.00 " CG1464-PD, isoform D."
	- Q9NHP8_DROME 513 CTL 1.00 - 0.00 GTX/Nkx6B-like homeodomain protein (IP01125p) (RE53769p) (CG13475- PA).
	- LAB_DROME 635 PG1 1.00 A1 0.93 Homeotic protein labial (F24) (F90-2).
	- HMPB_DROME 782 PG2 1.00 B2 0.74 Homeotic protein proboscipedia.
	- Q4JFI5_DROME 798 PG2 1.00 B2 0.74 Proboscipedia.
	- DFD_DROME 586 PG4 1.00 C4 1.00 Homeotic protein deformed.
	- SCR_DROME 417 PG5 1.00 C5 1.00 Homeotic protein Sex combs reduced.
	- ANTP_DROME 378 PG7 1.00 B7 0.96 Homeotic protein antennapedia.
	- ABDA_DROME 590 PG7 0.97 notB7 1.00 Homeobox protein abdominal-A.
	- FTZ_DROME 410 PG7 1.00 notB7 1.00 Segmentation protein fushi tarazu.
	- UBX_DROME 389 PG7 1.00 notB7 1.00 Homeotic protein ultrabithorax.
	- Q5U161_DROME 330 PG7 0.97 notB7 1.00 RE04174p.
	- Q7KSY6_DROME 365 PG7 1.00 B7 0.96 " CG1028-PE, isoform E (Cg1028-pf, isoform f)."
	- Q7KSY7_DROME 361 PG7 1.00 B7 0.96 " CG1028-PG, isoform G (Cg1028-pk, isoform k)."
	- Q7KSY5_DROME 374 PG7 1.00 B7 0.96 " CG1028-PD, isoform D (Cg1028-pn, isoform n)."
	- Q4V6Y3_DROME 410 PG7 1.00 notB7 1.00 IP01266p.
Eukaryota Metazoa Arthropoda Hexapoda Insecta Pterygota Neoptera Endopterygota Diptera Brachycera Muscomorpha Ephydroidea Drosophilidae Drosophila. Drosophila ananassae (Fruit fly).
	- BARH1_DROAN 606 CTL 1.00 - 0.00 Homeobox protein B-H1 (Homeobox BarH1 protein).
Eukaryota Metazoa Arthropoda Hexapoda Insecta Pterygota Neoptera Endopterygota Diptera Brachycera Muscomorpha Ephydroidea Drosophilidae Drosophila. Drosophila subobscura (Fruit fly).
	- BCD_DROSU 95 CTL 1.00 - 0.00 Homeotic protein bicoid (Fragment).
	- ZEN_DROSU 373 CTL 1.00 - 0.00 Protein zerknuellt.
	- ANTP_DROSU 394 PG7 1.00 B7 0.96 Homeotic protein antennapedia.
Eukaryota Metazoa Arthropoda Hexapoda Insecta Pterygota Neoptera Endopterygota Diptera Brachycera Muscomorpha Ephydroidea Drosophilidae Drosophila. Drosophila virilis (Fruit fly).
	- HMEN_DROVI 584 CTL 1.00 - 0.00 Segmentation polarity homeobox protein engrailed.
	- PDM2_DROVI 471 CTL 1.00 - 0.00 POU domain protein 2 (didymous protein) (Pdm-2) (dPOU-28) (dOct2) (miti-mere) (Fragment).
	- ROUGH_DROVI 339 CTL 1.00 - 0.00 Homeobox protein rough.
	- Q20C90_DROVI 1101 CTL 1.00 - 0.00 Onecut.
	- Q8I1A1_DROVI 367 CTL 1.00 - 0.00 Eve-PA.
	- Q8I0X5_DROVI 472 CTL 1.00 - 0.00 Ap.
	- Q20C72_DROVI 540 CTL 1.00 - 0.00 Toy.
	- Q20C93_DROVI 1399 CTL 1.00 - 0.00 Zfh2 (Fragment).
	- Q20C93_DROVI 1399 CTL 1.00 - 0.00 Zfh2 (Fragment).
	- Q20C93_DROVI 1399 CTL 1.00 - 0.00 Zfh2 (Fragment).
	- Q6W3E8_DROVI 181 PG1 1.00 A1 0.93 Homeodomain transcription factor labial (Fragment).
	- Q962E7_DROVI 563 PG1 1.00 A1 0.93 Homeodomain transcription factor labial (Fragment).
	- Q24758_DROVI 82 PG7 1.00 notB7 0.93 Homeobox protein (Fragment).
	- Q8I196_DROVI 465 PG7 1.00 notB7 1.00 Ftz-PA.
	- Q6VPV0_DROVI 380 PG7 1.00 B7 0.96 Antennapedia.
	- Q6VPU7_DROVI 387 PG7 1.00 notB7 1.00 Ultrabithorax.
Eukaryota Metazoa Arthropoda Hexapoda Insecta Pterygota Neoptera Endopterygota Diptera Brachycera Muscomorpha Ephydroidea Drosophilidae Drosophila. Drosophila pseudoobscura (Fruit fly).
	- UBX_DROPS 306 CTL 1.00 - 0.00 Homeotic protein ultrabithorax (Fragment).
	- Q86FU0_DROPS 33 CTL 1.00 - 0.00 Antennapedia complex (Fragment).
	- Q8T6N8_DROPS 390 CTL 1.00 - 0.00 Bicoid (Fragment).
	- Q8T6P0_DROPS 390 CTL 1.00 - 0.00 Bicoid (Fragment).
	- Q8T6P4_DROPS 387 CTL 1.00 - 0.00 Bicoid (Fragment).
	- Q24615_DROPS 538 CTL 1.00 - 0.00 Bcd (bicoid) gene involved in anterior positional specification during embryogenesis.
	- Q28ZR7_DROPS 857 CTL 1.00 - 0.00 GA10035-PA (Fragment).
	- Q292S5_DROPS 274 CTL 1.00 - 0.00 GA10770-PA (Fragment).
	- Q296U4_DROPS 270 CTL 1.00 - 0.00 GA10340-PA (Fragment).
	- Q29CC6_DROPS 514 CTL 1.00 - 0.00 GA13007-PA (Fragment).
	- Q29MR8_DROPS 836 CTL 1.00 - 0.00 GA11534-PA (Fragment).
	- Q29NK4_DROPS 633 CTL 1.00 - 0.00 GA19807-PA (Fragment).
	- Q2M0Q8_DROPS 463 CTL 1.00 - 0.00 GA18112-PA (Fragment).
	- Q8T6N5_DROPS 390 CTL 1.00 - 0.00 Bicoid (Fragment).
	- Q28Z29_DROPS 323 CTL 1.00 - 0.00 GA17570-PA (Fragment).
	- Q28Z89_DROPS 461 CTL 1.00 - 0.00 GA15432-PA (Fragment).
	- Q28ZR8_DROPS 347 CTL 1.00 - 0.00 GA17327-PA (Fragment).
	- Q29AZ8_DROPS 405 CTL 1.00 - 0.00 GA20667-PA (Fragment).
	- Q29K03_DROPS 304 CTL 1.00 - 0.00 GA10433-PA (Fragment).
	- Q29MD9_DROPS 272 CTL 1.00 - 0.00 GA15468-PA (Fragment).
	- Q29MY5_DROPS 524 CTL 1.00 - 0.00 GA10441-PA (Fragment).
	- Q2M054_DROPS 480 CTL 1.00 - 0.00 GA11582-PA (Fragment).
	- Q8T6N6_DROPS 390 CTL 1.00 - 0.00 Bicoid (Fragment).
	- Q28XS9_DROPS 981 CTL 1.00 - 0.00 GA19138-PA (Fragment).
	- Q28XS9_DROPS 981 CTL 1.00 - 0.00 GA19138-PA (Fragment).
	- Q28ZR5_DROPS 259 CTL 1.00 - 0.00 GA10023-PA (Fragment).
	- Q290X5_DROPS 492 CTL 1.00 - 0.00 GA14941-PA (Fragment).
	- Q291I5_DROPS 508 CTL 1.00 - 0.00 GA21479-PA (Fragment).
	- Q299D9_DROPS 177 CTL 1.00 - 0.00 GA13896-PA (Fragment).
	- Q299U7_DROPS 1912 CTL 1.00 - 0.00 GA20690-PA (Fragment).
	- Q29BL0_DROPS 159 CTL 1.00 - 0.00 GA18771-PA (Fragment).
	- Q29CY1_DROPS 1006 CTL 1.00 - 0.00 GA15133-PA (Fragment).
	- Q29GR9_DROPS 405 CTL 1.00 - 0.00 GA10943-PA (Fragment).
	- Q29I54_DROPS 673 CTL 1.00 - 0.00 GA19408-PA (Fragment).
	- Q29N35_DROPS 395 CTL 1.00 - 0.00 GA17785-PA (Fragment).
	- Q29N61_DROPS 312 CTL 1.00 - 0.00 GA15474-PA (Fragment).
	- Q29N62_DROPS 337 CTL 1.00 - 0.00 GA15485-PA (Fragment).
	- Q2M0K9_DROPS 639 CTL 1.00 - 0.00 GA10430-PA (Fragment).
	- Q2M0L1_DROPS 571 CTL 1.00 - 0.00 GA10434-PA (Fragment).
	- Q2M0M9_DROPS 636 CTL 1.00 - 0.00 GA10346-PA (Fragment).
	- Q8T6N9_DROPS 389 CTL 1.00 - 0.00 Bicoid (Fragment).
	- Q8T6P2_DROPS 386 CTL 1.00 - 0.00 Bicoid (Fragment).
	- Q8T6P3_DROPS 388 CTL 1.00 - 0.00 Bicoid (Fragment).
	- Q28ZA9_DROPS 491 CTL 1.00 - 0.00 GA14073-PA (Fragment).
	- Q299U8_DROPS 505 CTL 1.00 - 0.00 GA19675-PA (Fragment).
	- Q29BW2_DROPS 419 CTL 1.00 - 0.00 GA15116-PA (Fragment).
	- Q29CU9_DROPS 839 CTL 1.00 - 0.00 GA13138-PA (Fragment).
	- Q29EP8_DROPS 566 CTL 1.00 - 0.00 GA20934-PA (Fragment).
	- Q2LZS5_DROPS 401 CTL 1.00 - 0.00 GA12313-PA (Fragment).
	- Q2M074_DROPS 275 CTL 1.00 - 0.00 GA10520-PA (Fragment).
	- Q2M0L2_DROPS 692 CTL 1.00 - 0.00 GA10403-PA (Fragment).
	- Q8T6F2_DROPS 101 CTL 1.00 - 0.00 Even-skipped protein (Fragment).
	- Q8T6P1_DROPS 388 CTL 1.00 - 0.00 Bicoid (Fragment).
	- Q8I1D1_DROPS 469 CTL 1.00 - 0.00 Ap-PA (GA21030-PA).
	- Q8ST84_DROPS 390 CTL 1.00 - 0.00 Bicoid (Fragment).
	- Q8STA6_DROPS 101 CTL 1.00 - 0.00 Even-skipped protein (Fragment).
	- Q8STE9_DROPS 383 CTL 1.00 - 0.00 Bicoid (Fragment).
	- Q8STI9_DROPS 388 CTL 1.00 - 0.00 Bicoid (Fragment).
	- Q8STJ7_DROPS 390 CTL 1.00 - 0.00 Bicoid (Fragment).
	- Q29CS4_DROPS 2985 CTL 1.00 - 0.00 GA13024-PA (Fragment).
	- Q29CS4_DROPS 2985 CTL 1.00 - 0.00 GA13024-PA (Fragment).
	- Q29CS4_DROPS 2985 CTL 1.00 - 0.00 GA13024-PA (Fragment).
	- Q56RS3_DROPS 347 CTL 1.00 - 0.00 Bicoid (Fragment).
	- Q28X75_DROPS 555 CTL 1.00 - 0.00 GA21345-PA (Fragment).
	- Q291Y6_DROPS 254 CTL 1.00 - 0.00 GA22090-PA (Fragment).
	- Q293U1_DROPS 580 CTL 1.00 - 0.00 GA16115-PA (Fragment).
	- Q296W5_DROPS 399 CTL 1.00 - 0.00 GA15009-PA (Fragment).
	- Q297V1_DROPS 656 CTL 1.00 - 0.00 GA21136-PA (Fragment).
	- Q29CT2_DROPS 376 CTL 1.00 - 0.00 GA21419-PA (Fragment).
	- Q29DS3_DROPS 441 CTL 1.00 - 0.00 GA10024-PA (Fragment).
	- Q29K29_DROPS 400 CTL 1.00 - 0.00 GA10505-PA (Fragment).
	- Q29LX3_DROPS 404 CTL 1.00 - 0.00 GA14567-PA (Fragment).
	- Q8I1E3_DROPS 362 CTL 1.00 - 0.00 Eve-PA.
	- Q8T6N7_DROPS 391 CTL 1.00 - 0.00 Bicoid (Fragment).
	- Q28Z10_DROPS 359 CTL 1.00 - 0.00 GA15349-PA (Fragment).
	- Q293K4_DROPS 266 CTL 1.00 - 0.00 GA20065-PA (Fragment).
	- Q297J3_DROPS 444 CTL 0.94 - 0.00 GA11117-PA (Fragment).
	- Q29GS5_DROPS 217 CTL 1.00 - 0.00 GA10896-PA (Fragment).
	- Q29MR9_DROPS 569 CTL 1.00 - 0.00 GA19468-PA (Fragment).
	- Q2M0Q7_DROPS 616 CTL 1.00 - 0.00 GA16684-PA (Fragment).
	- Q28Z88_DROPS 432 CTL 1.00 - 0.00 GA17419-PA (Fragment).
	- Q292R2_DROPS 216 CTL 1.00 - 0.00 GA10822-PA (Fragment).
	- Q296U5_DROPS 378 CTL 1.00 - 0.00 GA10326-PA (Fragment).
	- Q29AZ7_DROPS 380 CTL 1.00 - 0.00 GA20672-PA (Fragment).
	- Q29BA4_DROPS 300 CTL 1.00 - 0.00 GA19529-PA (Fragment).
	- Q29BI0_DROPS 183 CTL 1.00 - 0.00 GA19164-PA (Fragment).
	- Q29BI2_DROPS 614 CTL 1.00 - 0.00 GA19667-PA (Fragment).
	- Q29G64_DROPS 365 CTL 1.00 - 0.00 GA19478-PA (Fragment).
	- Q29PM4_DROPS 401 CTL 1.00 - 0.00 GA11095-PA (Fragment).
	- Q291J0_DROPS 410 CTL 1.00 - 0.00 GA12277-PA (Fragment).
	- Q298V5_DROPS 493 CTL 1.00 - 0.00 GA15560-PA (Fragment).
	- Q299U9_DROPS 354 CTL 1.00 - 0.00 GA19692-PA (Fragment).
	- Q29CB6_DROPS 1024 CTL 1.00 - 0.00 GA12131-PA (Fragment).
	- Q29D99_DROPS 395 CTL 1.00 - 0.00 GA17741-PA (Fragment).
	- Q29G55_DROPS 379 CTL 1.00 - 0.00 GA21578-PA (Fragment).
	- Q29NV6_DROPS 362 CTL 1.00 - 0.00 GA11100-PA (Fragment).
	- Q296U7_DROPS 518 PG4 1.00 C4 1.00 GA15291-PA (Fragment).
	- Q296U8_DROPS 346 PG5 1.00 C5 1.00 GA10228-PA (Fragment).
	- Q296U9_DROPS 414 PG7 1.00 notB7 1.00 GA15204-PA (Fragment).
	- Q56RG5_DROPS 326 PG7 1.00 notB7 1.00 Fushi tarazu (Fragment).
	- Q7JT62_DROPS 83 PG7 1.00 B7 0.97 Antp-PA (Fragment).
	- Q8I1D2_DROPS 464 PG7 1.00 notB7 1.00 Ftz-PA.
Eukaryota Metazoa Arthropoda Hexapoda Insecta Pterygota Neoptera Endopterygota Diptera Brachycera Muscomorpha Ephydroidea Drosophilidae Drosophila. Drosophila hydei (Fruit fly).
	- Q962E9_DROHY 144 PG1 1.00 A1 0.93 Labial (Fragment).
	- FTZ_DROHY 456 PG7 1.00 notB7 1.00 Segmentation protein fushi tarazu.
Eukaryota Metazoa Arthropoda Hexapoda Insecta Pterygota Neoptera Endopterygota Diptera Brachycera Muscomorpha Ephydroidea Drosophilidae Drosophila. Drosophila simulans (Fruit fly).
	- Q5MNJ5_DROSI 371 CTL 1.00 - 0.00 Paired-type homeobox protein.
	- Q9NGC0_DROSI 250 CTL 1.00 - 0.00 Odysseus (Fragment).
	- Q2XYE4_DROSI 166 CTL 1.00 - 0.00 CG15696 (Fragment).
	- Q8T9W7_DROSI 489 CTL 1.00 - 0.00 Bicoid protein.
	- Q6UKI6_DROSI 382 CTL 1.00 - 0.00 Bagpipe.
	- Q6W400_DROSI 208 CTL 1.00 - 0.00 Zinc finger homeodomain 2 (Fragment).
	- Q6W401_DROSI 208 CTL 1.00 - 0.00 Zinc finger homeodomain 2 (Fragment).
	- Q6W402_DROSI 208 CTL 1.00 - 0.00 Zinc finger homeodomain 2 (Fragment).
	- Q6W403_DROSI 208 CTL 1.00 - 0.00 Zinc finger homeodomain 2 (Fragment).
	- Q6W404_DROSI 208 CTL 1.00 - 0.00 Zinc finger homeodomain 2 (Fragment).
	- Q5MNJ1_DROSI 414 CTL 1.00 - 0.00 Paired-type homeodomain protein (Fragment).
	- Q2XYE5_DROSI 166 CTL 1.00 - 0.00 CG15696 (Fragment).
	- UBX_DROSI 389 PG7 1.00 notB7 1.00 Homeotic protein ultrabithorax.
Eukaryota Metazoa Arthropoda Hexapoda Insecta Pterygota Neoptera Endopterygota Diptera Brachycera Muscomorpha Ephydroidea Drosophilidae Drosophila. Drosophila adiastola (Fruit fly) (Idiomyia adiastola).
	- Q86GW2_DROAD 36 CTL 1.00 - 0.00 Ubx protein (Fragment).
	- Q86GX8_DROAD 36 CTL 1.00 - 0.00 AbdB protein (Fragment).
	- Q86GW8_DROAD 36 CTL 1.00 - 0.00 AbdA protein (Fragment).
	- Q867Q7_DROAD 36 CTL 1.00 - 0.00 Ftz protein (Scr protein) (Antp protein) (Fragment).
	- Q86GY4_DROAD 36 CTL 1.00 - 0.00 Dfd protein (Fragment).
Eukaryota Metazoa Arthropoda Hexapoda Insecta Pterygota Neoptera Endopterygota Diptera Brachycera Muscomorpha Ephydroidea Drosophilidae Drosophila. Drosophila heteroneura (Fruit fly).
	- Q86GW6_DROHE 36 CTL 1.00 - 0.00 AbdA protein (Fragment).
	- Q86GX2_DROHE 36 CTL 1.00 - 0.00 Ftz protein (Fragment).
	- Q86GW1_DROHE 36 CTL 1.00 - 0.00 Ubx protein (Fragment).
	- Q867Q6_DROHE 36 CTL 1.00 - 0.00 Antp protein (Scr protein) (Fragment).
	- Q86GY0_DROHE 36 CTL 1.00 - 0.00 AbdB protein (Fragment).
	- Q86GY3_DROHE 36 CTL 1.00 - 0.00 Dfd protein (Fragment).
Eukaryota Metazoa Arthropoda Hexapoda Insecta Pterygota Neoptera Endopterygota Diptera Brachycera Muscomorpha Ephydroidea Drosophilidae Drosophila. Drosophila willistoni (Fruit fly).
	- Q8I1B2_DROWI 469 CTL 1.00 - 0.00 Ap-PA.
	- Q8I164_DROWI 366 CTL 1.00 - 0.00 Eve-PA.
Eukaryota Metazoa Arthropoda Hexapoda Insecta Pterygota Neoptera Endopterygota Diptera Brachycera Muscomorpha Ephydroidea Drosophilidae Drosophila. Drosophila persimilis (Fruit fly).
	- Q8T6M8_DROPE 390 CTL 1.00 - 0.00 Bicoid (Fragment).
	- Q8T6N0_DROPE 390 CTL 1.00 - 0.00 Bicoid (Fragment).
	- Q8T6M5_DROPE 393 CTL 1.00 - 0.00 Bicoid (Fragment).
	- Q8T6M6_DROPE 390 CTL 1.00 - 0.00 Bicoid (Fragment).
	- Q8T6N1_DROPE 392 CTL 1.00 - 0.00 Bicoid (Fragment).
	- Q8STJ8_DROPE 390 CTL 1.00 - 0.00 Bicoid (Fragment).
	- Q8T6M4_DROPE 390 CTL 1.00 - 0.00 Bicoid (Fragment).
	- Q8T6N2_DROPE 390 CTL 1.00 - 0.00 Bicoid (Fragment).
	- Q8T6M9_DROPE 384 CTL 1.00 - 0.00 Bicoid (Fragment).
	- Q8T6M7_DROPE 390 CTL 1.00 - 0.00 Bicoid (Fragment).
Eukaryota Metazoa Arthropoda Hexapoda Insecta Pterygota Neoptera Endopterygota Diptera Brachycera Muscomorpha Ephydroidea Drosophilidae Drosophila. Drosophila bocki.
	- Q1H5H9_9DIPT 101 CTL 1.00 - 0.00 Odysseus (Fragment).
	- Q1H5I5_9DIPT 101 CTL 1.00 - 0.00 Unc-4 (Fragment).
Eukaryota Metazoa Arthropoda Hexapoda Insecta Pterygota Neoptera Endopterygota Diptera Brachycera Muscomorpha Ephydroidea Drosophilidae Drosophila. Drosophila sp. (Fruit fly).
	- Q26381_DROSP 158 CTL 1.00 - 0.00 Btn protein.
	- Q26441_DROSP 612 CTL 1.00 - 0.00 RK2.
Eukaryota Metazoa Arthropoda Hexapoda Insecta Pterygota Neoptera Endopterygota Diptera Brachycera Muscomorpha Ephydroidea Drosophilidae Drosophila. Drosophila ohnishii.
	- Q2TPV3_9DIPT 106 CTL 1.00 - 0.00 Odysseus (Fragment).
	- Q1H5I7_9DIPT 101 CTL 1.00 - 0.00 Unc-4 (Fragment).
	- Q1H5I1_9DIPT 101 CTL 1.00 - 0.00 Odysseus (Fragment).
Eukaryota Metazoa Arthropoda Hexapoda Insecta Pterygota Neoptera Endopterygota Diptera Brachycera Muscomorpha Ephydroidea Drosophilidae Drosophila. Drosophila lini (Fruit fly).
	- Q2TPV4_DROLN 106 CTL 1.00 - 0.00 Odysseus (Fragment).
	- Q1H5I8_DROLN 101 CTL 1.00 - 0.00 Unc-4 (Fragment).
	- Q1H5I2_DROLN 101 CTL 1.00 - 0.00 Odysseus (Fragment).
Eukaryota Metazoa Arthropoda Hexapoda Insecta Pterygota Neoptera Endopterygota Diptera Brachycera Muscomorpha Ephydroidea Drosophilidae Drosophila. Drosophila repleta (Fruit fly).
	- Q4VIY0_DRORP 132 PG1 1.00 A1 0.93 Labial (Fragment).
	- Q962F1_DRORP 144 PG1 1.00 A1 0.93 Labial (Fragment).
Eukaryota Metazoa Arthropoda Hexapoda Insecta Pterygota Neoptera Endopterygota Diptera Brachycera Muscomorpha Ephydroidea Drosophilidae Drosophila. Drosophila yakuba (Fruit fly).
	- Q5MNI8_DROYA 357 CTL 1.00 - 0.00 Paired-type homeodomain protein (Fragment).
	- Q2XYE2_DROYA 166 CTL 1.00 - 0.00 CG15696 (Fragment).
	- Q5MNJ2_DROYA 255 CTL 1.00 - 0.00 Paired-type homeobox protein (Fragment).
Eukaryota Metazoa Arthropoda Hexapoda Insecta Pterygota Neoptera Endopterygota Diptera Brachycera Muscomorpha Ephydroidea Drosophilidae Drosophila. Drosophila erecta (Fruit fly).
	- Q8I1G6_DROER 378 CTL 1.00 - 0.00 CG2328-PA.
	- Q2XYE1_DROER 166 CTL 1.00 - 0.00 CG15696 (Fragment).
	- Q7JT63_DROER 83 PG7 1.00 B7 0.97 Antp-PA (Fragment).
	- Q8I1H3_DROER 422 PG7 1.00 notB7 1.00 Ftz-PA.
Eukaryota Metazoa Arthropoda Hexapoda Insecta Pterygota Neoptera Endopterygota Diptera Brachycera Muscomorpha Ephydroidea Drosophilidae Drosophila. Drosophila picticornis (Fruit fly) (Idiomyia picticornis).
	- O01353_DROPI 363 CTL 1.00 - 0.00 Pair-rule transcription factor even-skipped.
Eukaryota Metazoa Arthropoda Hexapoda Insecta Pterygota Neoptera Endopterygota Diptera Brachycera Muscomorpha Ephydroidea Drosophilidae Drosophila. Drosophila ogumai.
	- Q2TPV2_9DIPT 106 CTL 1.00 - 0.00 Odysseus (Fragment).
	- Q1H5I0_9DIPT 101 CTL 1.00 - 0.00 Odysseus (Fragment).
	- Q1H5I6_9DIPT 101 CTL 1.00 - 0.00 Unc-4 (Fragment).
	- Q2TPB4_9DIPT 328 CTL 1.00 - 0.00 Odysseus (Fragment).
Eukaryota Metazoa Arthropoda Hexapoda Insecta Pterygota Neoptera Endopterygota Diptera Brachycera Muscomorpha Ephydroidea Drosophilidae Drosophila. Drosophila buzzatii (Fruit fly).
	- Q4VIT8_DROBU 542 CTL 1.00 - 0.00 Dbuz\bcd-PD.
	- Q4VIU0_DROBU 331 CTL 1.00 - 0.00 Dbuz\zen-PA.
	- Q4VIT7_DROBU 468 CTL 1.00 - 0.00 Dbuz\bcd-PF.
	- Q4VIU1_DROBU 297 CTL 1.00 - 0.00 Dbuz\zen2-PA.
	- Q4VIV8_DROBU 659 PG1 1.00 A1 0.93 Dbuz\lab-PA.
	- Q6W3E7_DROBU 183 PG1 1.00 A1 0.93 Homeodomain transcription factor labial (Fragment).
	- Q6W3E6_DROBU 655 PG1 1.00 A1 0.93 Homeodomain transcription factor labial.
	- Q4VIU2_DROBU 763 PG2 1.00 B2 0.74 Dbuz\pb-PA.
	- Q4VIY4_DROBU 139 PG2 1.00 notB2 0.79 Proboscipedia (Fragment).
	- Q4VIU3_DROBU 758 PG2 1.00 B2 0.74 Dbuz\pb-PB.
	- Q4VIU5_DROBU 753 PG2 1.00 B2 0.74 Dbuz\pb-PD.
	- Q4VIU4_DROBU 758 PG2 1.00 B2 0.74 Dbuz\pb-PC.
	- Q4VIX2_DROBU 536 PG7 0.97 notB7 1.00 Dbuz\abd-A-PB.
	- Q4VIX1_DROBU 331 PG7 0.97 notB7 1.00 Dbuz\abd-A-PA.
Eukaryota Metazoa Arthropoda Hexapoda Insecta Pterygota Neoptera Endopterygota Diptera Brachycera Muscomorpha Ephydroidea Drosophilidae Drosophila. Drosophila pseudoobscura bogotana (Fruit fly).
	- Q8T6N4_DROPB 388 CTL 1.00 - 0.00 Bicoid (Fragment).
	- Q8ST52_DROPB 388 CTL 1.00 - 0.00 Bicoid (Fragment).
	- Q8ST78_DROPB 388 CTL 1.00 - 0.00 Bicoid (Fragment).
	- Q8STJ6_DROPB 390 CTL 1.00 - 0.00 Bicoid (Fragment).
	- Q8T6N3_DROPB 385 CTL 1.00 - 0.00 Bicoid (Fragment).
Eukaryota Metazoa Arthropoda Hexapoda Insecta Pterygota Neoptera Endopterygota Diptera Brachycera Muscomorpha Ephydroidea Drosophilidae Drosophila. Drosophila sechellia (Fruit fly).
	- Q9NGB9_DROSE 250 CTL 1.00 - 0.00 Odysseus (Fragment).
	- Q5MNJ3_DROSE 376 CTL 1.00 - 0.00 Paired-type homeobox protein.
	- Q6UKI7_DROSE 382 CTL 1.00 - 0.00 Bagpipe.
	- Q5MNI9_DROSE 414 CTL 1.00 - 0.00 Paired-type homeodomain protein (Fragment).
Eukaryota Metazoa Arthropoda Hexapoda Insecta Pterygota Neoptera Endopterygota Diptera Brachycera Muscomorpha Ephydroidea Drosophilidae Drosophila. Drosophila mauritiana (Fruit fly).
	- Q9NGC1_DROMA 220 CTL 1.00 - 0.00 Odysseus (Fragment).
	- Q5MNJ0_DROMA 414 CTL 1.00 - 0.00 Paired-type homeodomain protein (Fragment).
	- Q5MNJ4_DROMA 333 CTL 1.00 - 0.00 Paired-type homeobox protein.
Eukaryota Metazoa Arthropoda Hexapoda Insecta Pterygota Neoptera Endopterygota Diptera Brachycera Muscomorpha Ephydroidea Drosophilidae Drosophila. Drosophila miranda (Fruit fly).
	- Q8T6F1_DROMI 101 CTL 1.00 - 0.00 Even-skipped protein (Fragment).
	- Q8ST56_DROMI 389 CTL 1.00 - 0.00 Bicoid (Fragment).
	- Q56RR2_DROMI 347 CTL 1.00 - 0.00 Bicoid (Fragment).
	- Q56RR3_DROMI 347 CTL 1.00 - 0.00 Bicoid (Fragment).
	- Q56RR6_DROMI 349 CTL 1.00 - 0.00 Bicoid (Fragment).
	- Q56RS1_DROMI 349 CTL 1.00 - 0.00 Bicoid (Fragment).
	- Q56RG6_DROMI 333 PG7 1.00 notB7 1.00 Fushi tarazu (Fragment).
Eukaryota Metazoa Arthropoda Hexapoda Insecta Pterygota Neoptera Endopterygota Diptera Brachycera Muscomorpha Ephydroidea Drosophilidae Drosophila. Drosophila affinis (Fruit fly).
	- Q56RR1_DROAI 354 CTL 1.00 - 0.00 Bicoid (Fragment).
	- Q56RG7_DROAI 328 PG7 1.00 notB7 1.00 Fushi tarazu (Fragment).
Eukaryota Metazoa Arthropoda Hexapoda Insecta Pterygota Neoptera Endopterygota Diptera Brachycera Muscomorpha Ephydroidea Drosophilidae Drosophila. Drosophila kikkawai (Fruit fly).
	- Q1H5H7_DROKI 101 CTL 1.00 - 0.00 Odysseus (Fragment).
	- Q1H5I3_DROKI 101 CTL 1.00 - 0.00 Unc-4 (Fragment).
Eukaryota Metazoa Arthropoda Hexapoda Insecta Pterygota Neoptera Endopterygota Diptera Brachycera Muscomorpha Ephydroidea Drosophilidae Drosophila. Drosophila mercatorum (Fruit fly).
	- Q962F0_DROMR 144 PG1 1.00 A1 0.93 Labial (Fragment).
Eukaryota Metazoa Arthropoda Hexapoda Insecta Pterygota Neoptera Endopterygota Diptera Brachycera Muscomorpha Ephydroidea Drosophilidae Drosophila. Drosophila leontia.
	- Q1H5H8_9DIPT 101 CTL 1.00 - 0.00 Odysseus (Fragment).
	- Q1H5I4_9DIPT 101 CTL 1.00 - 0.00 Unc-4 (Fragment).
Eukaryota Metazoa Arthropoda Hexapoda Insecta Pterygota Neoptera Endopterygota Diptera Brachycera Muscomorpha Ephydroidea Drosophilidae Zaprionus armatus group vittiger subgroup. Zaprionus vittiger.
	- Q86GV7_9DIPT 36 CTL 1.00 - 0.00 Ubx protein (Fragment).
	- Q86GW3_9DIPT 36 CTL 1.00 - 0.00 AbdA protein (Fragment).
	- Q86GY1_9DIPT 36 CTL 1.00 - 0.00 Dfd protein (Fragment).
	- Q867Q3_9DIPT 36 CTL 1.00 - 0.00 Antp protein (Scr protein) (Fragment).
	- Q86GX4_9DIPT 36 CTL 1.00 - 0.00 Lab protein (Fragment).
	- Q86GX7_9DIPT 36 CTL 1.00 - 0.00 AbdB protein (Fragment).
	- Q86GW9_9DIPT 36 CTL 1.00 - 0.00 Ftz protein (Fragment).
Eukaryota Metazoa Arthropoda Hexapoda Insecta Pterygota Neoptera Endopterygota Diptera Brachycera Muscomorpha Ephydroidea Drosophilidae Chymomyza. Chymomyza amoena.
	- Q86GW7_CHYAM 36 CTL 1.00 - 0.00 AbdA protein (Fragment).
	- Q867Q8_CHYAM 36 CTL 1.00 - 0.00 Antp protein (Scr protein) (Fragment).
	- Q86GY6_CHYAM 36 CTL 1.00 - 0.00 Dfd protein (Fragment).
	- Q86GV8_CHYAM 36 CTL 1.00 - 0.00 Ubx protein (Fragment).
	- Q86GX6_CHYAM 36 CTL 1.00 - 0.00 Lab protein (Fragment).
	- Q86GX3_CHYAM 36 CTL 1.00 - 0.00 Ftz protein (Fragment).
Eukaryota Metazoa Arthropoda Hexapoda Insecta Pterygota Neoptera Endopterygota Diptera Brachycera Muscomorpha Ephydroidea Drosophilidae Hirtodrosophila. Hirtodrosophila pictiventris (Fruit fly) (Drosophila pictiventris).
	- Q86GW5_HIRPI 36 CTL 1.00 - 0.00 AbdA protein (Fragment).
	- Q86GX5_HIRPI 36 CTL 1.00 - 0.00 Lab protein (Fragment).
	- Q86GY2_HIRPI 36 CTL 1.00 - 0.00 Dfd protein (Fragment).
	- Q86GX1_HIRPI 36 CTL 1.00 - 0.00 Ftz protein (Fragment).
	- Q86GX9_HIRPI 36 CTL 1.00 - 0.00 AbdB protein (Fragment).
	- Q867Q5_HIRPI 36 CTL 1.00 - 0.00 Antp protein (Scr protein) (Fragment).
	- Q86GW0_HIRPI 36 CTL 1.00 - 0.00 Ubx protein (Fragment).
Eukaryota Metazoa Arthropoda Hexapoda Insecta Pterygota Neoptera Endopterygota Diptera Brachycera Muscomorpha Ephydroidea Drosophilidae Scaptodrosophila. Scaptodrosophila pattersoni.
	- Q86GY5_9DIPT 36 CTL 1.00 - 0.00 Dfd protein (Fragment).
	- Q867Q4_9DIPT 36 CTL 1.00 - 0.00 Antp protein (Scr protein) (Fragment).
	- Q86GV9_9DIPT 36 CTL 1.00 - 0.00 Ubx protein (Fragment).
	- Q86GW4_9DIPT 36 CTL 1.00 - 0.00 AbdA protein (Fragment).
	- Q86GX0_9DIPT 36 CTL 1.00 - 0.00 Ftz protein (Fragment).
Eukaryota Metazoa Arthropoda Hexapoda Insecta Pterygota Neoptera Endopterygota Diptera Brachycera Muscomorpha Diopsoidea Diopsidae Teleopsis. Teleopsis dalmanni.
	- Q5RLX7_9DIOP 409 CTL 1.00 - 0.00 Defective proventriculus (Fragment).
Eukaryota Metazoa Arthropoda Hexapoda Insecta Pterygota Neoptera Endopterygota Diptera Brachycera Muscomorpha Diopsoidea Diopsidae Teleopsis. Teleopsis quinqueguttata.
	- Q5RLX8_9DIOP 408 CTL 1.00 - 0.00 Defective proventriculus (Fragment).
Eukaryota Metazoa Arthropoda Hexapoda Insecta Pterygota Neoptera Endopterygota Diptera Brachycera Muscomorpha Diopsoidea Diopsidae Diasemopsis. Diasemopsis dubia.
	- Q5RLX4_9DIOP 445 CTL 1.00 - 0.00 Defective proventriculus (Fragment).
Eukaryota Metazoa Arthropoda Hexapoda Insecta Pterygota Neoptera Endopterygota Diptera Brachycera Muscomorpha Diopsoidea Diopsidae Diasemopsis. Diasemopsis signata.
	- Q5RLX5_9DIOP 437 CTL 1.00 - 0.00 Defective proventriculus (Fragment).
	- Q5RLX5_9DIOP 437 CTL 1.00 - 0.00 Defective proventriculus (Fragment).
Eukaryota Metazoa Arthropoda Hexapoda Insecta Pterygota Neoptera Endopterygota Diptera Brachycera Muscomorpha Diopsoidea Diopsidae Sphyracephala. Sphyracephala beccarii.
	- Q5RLX6_9DIOP 409 CTL 1.00 - 0.00 Defective proventriculus (Fragment).
Eukaryota Metazoa Arthropoda Hexapoda Insecta Pterygota Neoptera Endopterygota Diptera Brachycera Muscomorpha Oestroidea Calliphoridae Calliphora. Calliphora vicina (Blue blowfly) (Calliphora erythrocephala).
	- Q9GRX7_CALVI 227 CTL 1.00 - 0.00 Bicoid protein (Fragment).
	- Q3S408_CALVI 626 CTL 1.00 - 0.00 Caupolican-like protein (Fragment).
Eukaryota Metazoa Arthropoda Hexapoda Insecta Pterygota Neoptera Endopterygota Diptera Brachycera Muscomorpha Oestroidea Calliphoridae Lucilia. Lucilia sericata (Green bottle fly) (Phaenicia sericata).
	- Q9GRI9_LUCSE 227 CTL 1.00 - 0.00 Bicoid protein (Fragment).
Eukaryota Metazoa Arthropoda Hexapoda Insecta Pterygota Neoptera Endopterygota Diptera Brachycera Muscomorpha Platypezoidea Phoridae Megaseliini Megaselia. Megaselia abdita.
	- Q9Y000_9DIPT 258 CTL 1.00 - 0.00 Zerknuellt protein.
	- Q9XZZ9_9DIPT 338 CTL 1.00 - 0.00 Bicoid protein (Fragment).
	- Q1A1Y4_9DIPT 342 CTL 1.00 - 0.00 Abdominal-B (Fragment).
Eukaryota Metazoa Arthropoda Hexapoda Insecta Pterygota Neoptera Endopterygota Diptera Brachycera Muscomorpha Muscoidea Muscidae Musca. Musca domestica (House fly).
	- Q9GRI7_MUSDO 468 CTL 1.00 - 0.00 Bicoid protein.
	- Q9GRI6_MUSDO 468 CTL 1.00 - 0.00 Bicoid protein.
	- Q9GRI8_MUSDO 468 CTL 1.00 - 0.00 Bicoid protein.
Eukaryota Metazoa Arthropoda Hexapoda Insecta Pterygota Neoptera Endopterygota Diptera Brachycera Muscomorpha Syrphoidea Syrphidae Syrphinae Syrphini Episyrphus. Episyrphus balteatus (Marmalade hoverfly).
	- Q27YF6_EPIBA 330 CTL 1.00 - 0.00 Zerknullt.
	- Q693M7_EPIBA 228 CTL 1.00 - 0.00 Even-skipped (Fragment).
Eukaryota Metazoa Arthropoda Hexapoda Insecta Pterygota Neoptera Endopterygota Diptera Brachycera Tabanomorpha Tabanidae Haematopota. Haematopota pluvialis (Notch-horned cleg fly).
	- Q8WQ50_HAEPU 435 CTL 0.87 - 0.00 Zerknuellt protein.
	- Q693M4_HAEPU 244 CTL 1.00 - 0.00 Even-skipped (Fragment).
Eukaryota Metazoa Arthropoda Hexapoda Insecta Pterygota Neoptera Endopterygota Diptera Brachycera Asilomorpha Empidoidea Empididae Empidinae Empis. Empis livida.
	- Q8WQ57_9ASIL 359 CTL 1.00 - 0.00 Zerknuellt protein.
Eukaryota Metazoa Arthropoda Hexapoda Insecta Pterygota Neoptera Endopterygota Diptera Nematocera Culicoidea Culicidae Anophelinae Anopheles. Anopheles gambiae (African malaria mosquito).
	- HMEN_ANOGA 596 CTL 1.00 - 0.00 Segmentation polarity homeobox protein engrailed.
	- Q8T5J6_ANOGA 319 CTL 1.00 - 0.00 Putative transcription factor.
	- Q8T5I6_ANOGA 338 CTL 1.00 - 0.00 Putative hox protein.
	- Q9NH73_ANOGA 185 CTL 1.00 - 0.00 Homeobox transcription factor (Fragment).
	- Q9XYQ3_ANOGA 394 CTL 1.00 - 0.00 Caudal protein homolog.
	- Q9NB44_ANOGA 109 PG1 1.00 A1 0.66 Labial homeotic protein (Fragment).
	- Q9NB43_ANOGA 76 PG2 1.00 notB2 0.80 Transcription factor proboscipedia (Fragment).
	- Q9NB41_ANOGA 52 PG3 0.85 A3 0.77 Transcription factor zen (Fragment).
	- Q9NB42_ANOGA 59 PG4 1.00 C4 1.00 Transcription factor Deformed (Fragment).
	- O76760_ANOGA 372 PG5 1.00 C5 1.00 Sex combs reduced homeotic protein.
	- O76759_ANOGA 310 PG7 1.00 notB7 1.00 Ultrabithorax homeotic protein IVa.
	- O76758_ANOGA 327 PG7 1.00 notB7 1.00 Ultrabithorax homeotic protein IIa.
	- O76762_ANOGA 308 PG7 0.97 notB7 1.00 Abdominal-A homeotic protein.
	- O76761_ANOGA 324 PG7 1.00 B7 0.96 Antennapedia homeotic protein.
Eukaryota Metazoa Arthropoda Hexapoda Insecta Pterygota Neoptera Endopterygota Diptera Nematocera Culicoidea Culicidae Anophelinae Anopheles. Anopheles gambiae str. PEST.
	- Q7PFW5_ANOGA 107 CTL 1.00 - 0.00 ENSANGP00000022759 (Fragment).
	- Q7PN76_ANOGA 59 CTL 1.00 - 0.00 ENSANGP00000011782 (Fragment).
	- Q7PNX2_ANOGA 208 CTL 1.00 - 0.00 ENSANGP00000011451 (Fragment).
	- Q7PQ22_ANOGA 154 CTL 1.00 - 0.00 ENSANGP00000009907 (Fragment).
	- Q7PS38_ANOGA 467 CTL 1.00 - 0.00 ENSANGP00000017372.
	- Q7Q7H2_ANOGA 189 CTL 1.00 - 0.00 ENSANGP00000020900 (Fragment).
	- Q7QDN2_ANOGA 40 CTL 1.00 - 0.00 ENSANGP00000018787 (Fragment).
	- Q7QDN7_ANOGA 185 CTL 1.00 - 0.00 ENSANGP00000018773 (Fragment).
	- Q7QDQ7_ANOGA 195 CTL 1.00 - 0.00 ENSANGP00000024704 (Fragment).
	- Q7QIK4_ANOGA 119 CTL 1.00 - 0.00 ENSANGP00000021664 (Fragment).
	- Q5TQL5_ANOGA 74 CTL 1.00 - 0.00 ENSANGP00000027353 (Fragment).
	- Q5TSS8_ANOGA 370 CTL 1.00 - 0.00 ENSANGP00000025696 (Fragment).
	- Q5TUG3_ANOGA 185 CTL 1.00 - 0.00 ENSANGP00000026339 (Fragment).
	- Q5TUU2_ANOGA 190 CTL 1.00 - 0.00 ENSANGP00000026184 (Fragment).
	- Q5TV95_ANOGA 220 CTL 1.00 - 0.00 ENSANGP00000026008 (Fragment).
	- Q7PPA7_ANOGA 677 CTL 1.00 - 0.00 ENSANGP00000002626 (Fragment).
	- Q7PPA7_ANOGA 677 CTL 1.00 - 0.00 ENSANGP00000002626 (Fragment).
	- Q7PQU2_ANOGA 268 CTL 1.00 - 0.00 ENSANGP00000018960 (Fragment).
	- Q7PTF4_ANOGA 300 CTL 1.00 - 0.00 ENSANGP00000021432.
	- Q7PV12_ANOGA 94 CTL 1.00 - 0.00 ENSANGP00000009029.
	- Q7PYH9_ANOGA 510 CTL 1.00 - 0.00 ENSANGP00000018309.
	- Q7PZ30_ANOGA 194 CTL 1.00 - 0.00 ENSANGP00000004790 (Fragment).
	- Q7Q6F3_ANOGA 296 CTL 1.00 - 0.00 ENSANGP00000013558.
	- Q7QAR3_ANOGA 521 CTL 1.00 - 0.00 ENSANGP00000011365.
	- Q7QE83_ANOGA 753 CTL 1.00 - 0.00 ENSANGP00000017421 (Fragment).
	- Q7QHD1_ANOGA 407 CTL 1.00 - 0.00 ENSANGP00000012536 (Fragment).
	- Q5TMT9_ANOGA 550 CTL 1.00 - 0.00 ENSANGP00000026223.
	- Q5TTR0_ANOGA 82 CTL 1.00 - 0.00 ENSANGP00000026470.
	- Q7PFE9_ANOGA 130 CTL 1.00 - 0.00 ENSANGP00000022692 (Fragment).
	- Q7PMG4_ANOGA 394 CTL 1.00 - 0.00 ENSANGP00000022230.
	- Q7PVF5_ANOGA 518 CTL 1.00 - 0.00 ENSANGP00000018404.
	- Q7Q7V0_ANOGA 126 CTL 1.00 - 0.00 ENSANGP00000011481.
	- Q7Q9R1_ANOGA 304 CTL 1.00 - 0.00 ENSANGP00000009982 (Fragment).
	- Q7QBZ2_ANOGA 101 CTL 1.00 - 0.00 ENSANGP00000014957.
	- Q7QC76_ANOGA 86 CTL 1.00 - 0.00 ENSANGP00000021908.
	- Q7QFH4_ANOGA 74 CTL 1.00 - 0.00 ENSANGP00000019365 (Fragment).
	- Q7QFH7_ANOGA 171 CTL 1.00 - 0.00 ENSANGP00000019298 (Fragment).
	- Q7QH81_ANOGA 165 CTL 1.00 - 0.00 ENSANGP00000022269 (Fragment).
	- Q380H7_ANOGA 79 CTL 1.00 - 0.00 ENSANGP00000027527.
	- Q5TPB8_ANOGA 341 CTL 1.00 - 0.00 ENSANGP00000026251.
	- Q5TRQ9_ANOGA 60 CTL 1.00 - 0.00 ENSANGP00000027320 (Fragment).
	- Q5TT70_ANOGA 458 CTL 1.00 - 0.00 ENSANGP00000027670.
	- Q7PW54_ANOGA 371 CTL 1.00 - 0.00 ENSANGP00000005230 (Fragment).
	- Q7PWG0_ANOGA 275 CTL 1.00 - 0.00 ENSANGP00000006502 (Fragment).
	- Q7PXV5_ANOGA 235 CTL 1.00 - 0.00 ENSANGP00000018139 (Fragment).
	- Q7QC36_ANOGA 69 CTL 1.00 - 0.00 ENSANGP00000001171.
	- Q7QK70_ANOGA 178 CTL 1.00 - 0.00 ENSANGP00000006317 (Fragment).
	- Q5TNA5_ANOGA 124 CTL 1.00 - 0.00 ENSANGP00000028639 (Fragment).
	- Q5TUX7_ANOGA 140 CTL 1.00 - 0.00 ENSANGP00000026210 (Fragment).
	- Q7PQI9_ANOGA 117 CTL 1.00 - 0.00 ENSANGP00000020195 (Fragment).
	- Q7PQN1_ANOGA 383 CTL 1.00 - 0.00 ENSANGP00000020300 (Fragment).
	- Q7PSZ2_ANOGA 70 CTL 1.00 - 0.00 ENSANGP00000019646 (Fragment).
	- Q7PT87_ANOGA 190 CTL 1.00 - 0.00 ENSANGP00000015112 (Fragment).
	- Q7PXG1_ANOGA 176 CTL 1.00 - 0.00 ENSANGP00000017511.
	- Q7Q3Q6_ANOGA 230 CTL 1.00 - 0.00 ENSANGP00000011877 (Fragment).
	- Q7QNI6_ANOGA 508 CTL 1.00 - 0.00 ENSANGP00000013812.
	- Q7QEM1_ANOGA 1322 CTL 1.00 - 0.00 ENSANGP00000017338.
	- Q7QEM1_ANOGA 1322 CTL 1.00 - 0.00 ENSANGP00000017338.
	- Q380C4_ANOGA 1023 CTL 1.00 - 0.00 ENSANGP00000025820 (Fragment).
	- Q5TUG5_ANOGA 252 CTL 1.00 - 0.00 ENSANGP00000028802 (Fragment).
	- Q7PMI4_ANOGA 403 CTL 1.00 - 0.00 ENSANGP00000006189 (Fragment).
	- Q7PV73_ANOGA 162 CTL 1.00 - 0.00 ENSANGP00000020007 (Fragment).
	- Q7PVF1_ANOGA 167 CTL 1.00 - 0.00 ENSANGP00000010640 (Fragment).
	- Q7Q0L4_ANOGA 161 CTL 1.00 - 0.00 ENSANGP00000014201 (Fragment).
	- Q7Q7U9_ANOGA 337 CTL 1.00 - 0.00 ENSANGP00000015275 (Fragment).
	- Q7QAJ4_ANOGA 358 CTL 1.00 - 0.00 ENSANGP00000020261.
	- Q7QEM9_ANOGA 277 CTL 1.00 - 0.00 ENSANGP00000017427 (Fragment).
	- Q7QG49_ANOGA 176 CTL 1.00 - 0.00 ENSANGP00000010917 (Fragment).
	- Q5TSB7_ANOGA 107 CTL 1.00 - 0.00 ENSANGP00000027858 (Fragment).
	- Q7PMT1_ANOGA 375 CTL 1.00 - 0.00 ENSANGP00000020686.
	- Q7PQE6_ANOGA 193 CTL 1.00 - 0.00 ENSANGP00000019636 (Fragment).
	- Q7PTK5_ANOGA 245 CTL 1.00 - 0.00 ENSANGP00000019474 (Fragment).
	- Q7PUK4_ANOGA 271 CTL 1.00 - 0.00 ENSANGP00000018171 (Fragment).
	- Q7PWS8_ANOGA 93 CTL 1.00 - 0.00 ENSANGP00000013902 (Fragment).
	- Q7PXM7_ANOGA 91 CTL 1.00 - 0.00 ENSANGP00000011701 (Fragment).
	- Q7PXU2_ANOGA 338 CTL 1.00 - 0.00 ENSANGP00000018166.
	- Q7PY62_ANOGA 287 CTL 1.00 - 0.00 ENSANGP00000012836.
	- Q7Q4V3_ANOGA 411 CTL 1.00 - 0.00 ENSANGP00000010396.
	- Q7Q5A5_ANOGA 157 CTL 1.00 - 0.00 ENSANGP00000011446 (Fragment).
	- Q7QAJ5_ANOGA 145 CTL 1.00 - 0.00 ENSANGP00000020249.
	- Q7QEM5_ANOGA 267 CTL 1.00 - 0.00 ENSANGP00000017335 (Fragment).
	- Q7PN11_ANOGA 220 CTL 1.00 - 0.00 ENSANGP00000004934 (Fragment).
	- Q7PRH9_ANOGA 248 CTL 1.00 - 0.00 ENSANGP00000024541 (Fragment).
	- Q7PXV6_ANOGA 117 CTL 1.00 - 0.00 ENSANGP00000018132 (Fragment).
	- Q7Q140_ANOGA 123 CTL 1.00 - 0.00 ENSANGP00000012403 (Fragment).
	- Q7Q6Q5_ANOGA 296 CTL 1.00 - 0.00 ENSANGP00000016468.
	- Q7Q9R0_ANOGA 110 CTL 1.00 - 0.00 ENSANGP00000009949 (Fragment).
	- Q7QDK5_ANOGA 116 CTL 1.00 - 0.00 ENSANGP00000014867 (Fragment).
	- Q7Q4Z9_ANOGA 108 PG1 1.00 A1 0.66 ENSANGP00000016057 (Fragment).
	- Q7Q4Z8_ANOGA 75 PG2 1.00 notB2 0.80 ENSANGP00000016053 (Fragment).
	- Q7PRG0_ANOGA 372 PG5 1.00 C5 1.00 ENSANGP00000018764.
	- Q7PRF9_ANOGA 336 PG7 0.97 notB7 1.00 ENSANGP00000024292 (Fragment).
	- Q7QDN6_ANOGA 324 PG7 1.00 B7 0.96 ENSANGP00000018777.
	- Q7PGA9_ANOGA 327 PG7 1.00 notB7 1.00 ENSANGP00000025307.
	- Q7QDN3_ANOGA 310 PG7 1.00 notB7 1.00 ENSANGP00000000173.
	- Q1A1Y5_ANOGA 377 PG9 0.68 C9 1.00 Abdominal-B.
Eukaryota Metazoa Arthropoda Hexapoda Insecta Pterygota Neoptera Endopterygota Diptera Nematocera Culicoidea Culicidae Culicinae Culicini Aedes Stegomyia. Aedes aegypti (Yellowfever mosquito).
	- Q16J89_AEDAE 184 CTL 1.00 - 0.00 Nk homeobox protein.
	- Q16S23_AEDAE 459 CTL 1.00 - 0.00 Lim homeobox protein.
	- Q16Y23_AEDAE 345 CTL 1.00 - 0.00 Lim homeobox protein.
	- Q16YQ0_AEDAE 296 CTL 1.00 - 0.00 Homeobox protein b.
	- Q174A7_AEDAE 217 CTL 1.00 - 0.00 Hypothetical protein.
	- Q0IFK4_AEDAE 307 CTL 1.00 - 0.00 Hypothetical protein.
	- Q16H81_AEDAE 303 CTL 1.00 - 0.00 Nk homeobox protein.
	- Q16I81_AEDAE 201 CTL 1.00 - 0.00 Arrowhead.
	- Q16I82_AEDAE 211 CTL 1.00 - 0.00 Arrowhead (Fragment).
	- Q16LZ2_AEDAE 219 CTL 1.00 - 0.00 Hypothetical protein.
	- Q16WU5_AEDAE 379 CTL 1.00 - 0.00 Longevity assurance factor 1 (Lag1).
	- Q16WZ6_AEDAE 486 CTL 1.00 - 0.00 Hypothetical protein.
	- Q17F71_AEDAE 353 CTL 1.00 - 0.00 Emx homeobox protein.
	- Q17I67_AEDAE 723 CTL 1.00 - 0.00 Zinc finger protein (Fragment).
	- Q17KG2_AEDAE 756 CTL 1.00 - 0.00 Retinal homeobox protein.
	- Q17LD4_AEDAE 387 CTL 1.00 - 0.00 Lim homeobox protein.
	- Q17M87_AEDAE 236 CTL 1.00 - 0.00 Homeobox protein.
	- Q16EE9_AEDAE 180 CTL 1.00 - 0.00 Hypothetical protein (Fragment).
	- Q16JZ5_AEDAE 306 CTL 1.00 - 0.00 Arrowhead (Fragment).
	- Q16MY9_AEDAE 163 CTL 1.00 - 0.00 Hypothetical protein.
	- Q16WU6_AEDAE 387 CTL 1.00 - 0.00 Longevity assurance factor 1 (Lag1).
	- Q16Z45_AEDAE 112 CTL 1.00 - 0.00 Hypothetical protein.
	- Q170Q2_AEDAE 246 CTL 1.00 - 0.00 Hypothetical protein.
	- Q17IH9_AEDAE 300 CTL 1.00 - 0.00 Hypothetical protein.
	- Q17K67_AEDAE 221 CTL 1.00 - 0.00 Homeobox protein distal-less dlx.
	- Q16KT8_AEDAE 223 CTL 1.00 - 0.00 Hypothetical protein.
	- Q173L2_AEDAE 459 CTL 1.00 - 0.00 Lim homeobox protein.
	- Q17DP3_AEDAE 374 CTL 1.00 - 0.00 Pou domain.
	- Q17DU9_AEDAE 72 CTL 1.00 - 0.00 Hypothetical protein.
	- Q17HB5_AEDAE 413 CTL 1.00 - 0.00 Homeobox protein otx.
	- Q16FU2_AEDAE 507 CTL 1.00 - 0.00 Engrailed.
	- Q16G22_AEDAE 355 CTL 1.00 - 0.00 Homeobox protein pknox1 (Fragment).
	- Q16I36_AEDAE 358 CTL 1.00 - 0.00 Hypothetical protein.
	- Q16I86_AEDAE 451 CTL 1.00 - 0.00 Homeobox protein nk-2.
	- Q16KU0_AEDAE 160 CTL 1.00 - 0.00 " Homeobox protein extradenticle, putative."
	- Q16M68_AEDAE 253 CTL 1.00 - 0.00 Hypothetical protein.
	- Q16PG9_AEDAE 283 CTL 1.00 - 0.00 " Paired box protein, putative."
	- Q16T81_AEDAE 565 CTL 1.00 - 0.00 Homeobox protein nk-2.
	- Q16UE1_AEDAE 187 CTL 0.56 - 0.00 " Homeobox protein abdominal-B, putative."
	- Q16UZ8_AEDAE 149 CTL 0.56 - 0.00 " Homeobox protein abdominal-B, putative."
	- Q16ZY9_AEDAE 482 CTL 1.00 - 0.00 Homeobox protein.
	- Q172I8_AEDAE 305 CTL 1.00 - 0.00 Homeobox protein even skipped.
	- Q175P8_AEDAE 369 CTL 1.00 - 0.00 Hypothetical protein.
	- Q175P9_AEDAE 121 CTL 1.00 - 0.00 Hypothetical protein.
	- Q17EJ7_AEDAE 292 CTL 1.00 - 0.00 Homeobox protein nk-2.
	- Q17IK3_AEDAE 1378 CTL 1.00 - 0.00 Atbf1.
	- Q17IK3_AEDAE 1378 CTL 1.00 - 0.00 Atbf1.
	- Q17IK5_AEDAE 537 CTL 1.00 - 0.00 Paired box protein pax-6.
	- Q17L14_AEDAE 398 CTL 1.00 - 0.00 Insulinprotein enhancer protein isl (Fragment).
	- Q16EG5_AEDAE 74 CTL 1.00 - 0.00 Hypothetical protein (Fragment).
	- Q16FA1_AEDAE 169 CTL 1.00 - 0.00 Hypothetical protein (Fragment).
	- Q16WZ7_AEDAE 501 CTL 1.00 - 0.00 Hypothetical protein.
	- Q171L7_AEDAE 1502 CTL 1.00 - 0.00 Hypothetical protein.
	- Q171W7_AEDAE 540 CTL 1.00 - 0.00 Iroquois-class homeodomain protein irx.
	- Q178A2_AEDAE 307 CTL 1.00 - 0.00 Homeobox protein dbx.
	- Q179V1_AEDAE 357 CTL 1.00 - 0.00 Inhibitory pou.
	- Q17F72_AEDAE 409 CTL 1.00 - 0.00 Emx homeobox protein (Fragment).
	- Q17FX8_AEDAE 490 CTL 1.00 - 0.00 Hypothetical protein.
	- Q17G74_AEDAE 180 CTL 1.00 - 0.00 Hypothetical protein (Fragment).
	- Q17KG7_AEDAE 289 CTL 1.00 - 0.00 " Paired box protein, putative."
	- Q17LD3_AEDAE 391 CTL 1.00 - 0.00 Lim homeobox protein.
	- Q16E75_AEDAE 133 CTL 1.00 - 0.00 Hypothetical protein.
	- Q16G14_AEDAE 333 CTL 1.00 - 0.00 Homeobox protein cdx.
	- Q172T6_AEDAE 186 CTL 1.00 - 0.00 Hypothetical protein.
	- Q17AN5_AEDAE 287 CTL 1.00 - 0.00 T-cell leukemia homeobox protein.
	- Q17AN8_AEDAE 127 CTL 1.00 - 0.00 Hypothetical protein.
	- Q17CT9_AEDAE 105 CTL 1.00 - 0.00 Hypothetical protein.
	- Q17FL0_AEDAE 181 CTL 1.00 - 0.00 Hypothetical protein.
	- Q17IK4_AEDAE 648 CTL 1.00 - 0.00 Homeobox protein onecut.
	- Q17KG1_AEDAE 251 CTL 1.00 - 0.00 Orthopedia homeobox protein.
	- Q16QM8_AEDAE 271 CTL 1.00 - 0.00 Arrowhead.
	- Q16SF7_AEDAE 219 CTL 1.00 - 0.00 Hypothetical protein.
	- Q16Y22_AEDAE 245 CTL 1.00 - 0.00 Lim homeobox protein.
	- Q16Z96_AEDAE 743 CTL 1.00 - 0.00 Hypothetical protein.
	- Q171W8_AEDAE 363 CTL 1.00 - 0.00 Iroquois-class homeodomain protein irx.
	- Q17CU0_AEDAE 607 CTL 1.00 - 0.00 Hypothetical protein.
	- Q17DK8_AEDAE 292 CTL 1.00 - 0.00 Hypothetical protein.
	- Q16FN9_AEDAE 247 CTL 1.00 - 0.00 Homeobox protein.
	- Q16KZ5_AEDAE 193 CTL 1.00 - 0.00 Gbx homeobox protein.
	- Q16N43_AEDAE 661 CTL 1.00 - 0.00 Hypothetical protein.
	- Q16N43_AEDAE 661 CTL 1.00 - 0.00 Hypothetical protein.
	- Q16SX0_AEDAE 119 CTL 1.00 - 0.00 Hypothetical protein.
	- Q172Z6_AEDAE 405 CTL 1.00 - 0.00 " Brain-specific homeobox protein, putative."
	- Q175P7_AEDAE 431 CTL 1.00 - 0.00 Nk homeobox protein.
	- Q17DV0_AEDAE 516 CTL 1.00 - 0.00 Hypothetical protein.
	- Q16WN4_AEDAE 397 CTL 1.00 - 0.00 Six/sine homebox transcription factors.
	- Q17F60_AEDAE 408 CTL 1.00 - 0.00 Pou domain/drifter/cf-1a.
	- Q17PA2_AEDAE 219 CTL 1.00 - 0.00 Six/sine homebox transcription factors.
	- Q0IEI2_AEDAE 300 CTL 1.00 - 0.00 Six/sine homebox transcription factors.
	- Q17AS0_AEDAE 159 PG1 1.00 A1 0.50 Homeobox protein.
	- Q16EL3_AEDAE 94 PG2 1.00 B2 0.74 Hypothetical protein (Fragment).
	- Q16GS7_AEDAE 370 PG3 0.79 B3 0.84 Hypothetical protein.
	- Q16UC2_AEDAE 381 PG4 1.00 C4 1.00 " Homeotic deformed protein, putative."
	- Q16UC3_AEDAE 370 PG5 1.00 C5 1.00 " Homeotic antennapedia protein, putative."
	- ABDA_AEDAE 74 PG7 0.97 notB7 1.00 Homeobox protein abdominal-A homolog (Fragment).
	- Q16I14_AEDAE 248 PG7 0.97 notB7 1.00 Hypothetical protein.
	- Q16UC4_AEDAE 325 PG7 1.00 B7 0.96 " Homeotic antennapedia protein, putative."
	- Q16UZ6_AEDAE 239 PG7 0.97 notB7 1.00 Hypothetical protein.
Eukaryota Metazoa Arthropoda Hexapoda Insecta Pterygota Neoptera Endopterygota Diptera Nematocera Psychodoidea Psychodidae Clogmia. Clogmia albipunctata (Mothmidge).
	- Q1A1Y3_CLOAL 352 CTL 1.00 - 0.00 Abdominal-B (Fragment).
	- Q693N3_CLOAL 106 CTL 1.00 - 0.00 Even-skipped 2 (Fragment).
	- Q8WQH5_CLOAL 341 CTL 1.00 - 0.00 Zerknuellt protein.
Eukaryota Metazoa Arthropoda Hexapoda Insecta Pterygota Neoptera Endopterygota Diptera Nematocera Tipuloidea Tipulidae Epiphragma. Epiphragma fasciapenne.
	- Q8WTH6_9DIPT 40 CTL 1.00 - 0.00 Engrailed (Fragment).
Eukaryota Metazoa Arthropoda Hexapoda Insecta Pterygota Neoptera Endopterygota Diptera Nematocera Trichoceroidea Scatopsidae Coboldia. Coboldia fuscipes.
	- Q693N0_9DIPT 177 CTL 1.00 - 0.00 Even-skipped (Fragment).
Eukaryota Metazoa Arthropoda Hexapoda Insecta Pterygota Neoptera Endopterygota Hymenoptera Apocrita Aculeata Apoidea Apidae Apis. Apis mellifera (Honeybee).
	- EMS_APIME 74 CTL 1.00 - 0.00 Homeobox protein H40 (Fragment).
	- HM17_APIME 79 CTL 1.00 - 0.00 Homeobox protein H17 (Fragment).
	- HME30_APIME 109 CTL 1.00 - 0.00 Homeobox protein E30 (Fragment).
	- HME60_APIME 109 CTL 1.00 - 0.00 Homeobox protein E60 (Fragment).
	- Q0WY95_APIME 43 CTL 1.00 - 0.00 Distal-less (Fragment).
	- SCR_APIME 86 PG5 1.00 C5 1.00 Homeobox protein H55 (Fragment).
	- HM90_APIME 74 PG7 1.00 B7 1.00 Homeobox protein H90 (Fragment).
	- ABDA_APIME 74 PG7 0.91 notB7 1.00 Homeobox protein abdominal-A homolog (H15) (Fragment).
	- Q9GYV0_APIME 352 PG7 1.00 B7 1.00 Antennapedia protein.
Eukaryota Metazoa Arthropoda Hexapoda Insecta Pterygota Neoptera Endopterygota Hymenoptera Apocrita Aculeata Vespoidea Formicidae Ectatomminae Ectatommini Ectatomma. Ectatomma ruidum.
	- Q86PV0_9HYME 43 PG5 0.99 C5 1.00 Ultrabithorax (Fragment).
	- Q86PZ6_9HYME 99 PG6 0.99 B6 1.00 Abdominal-A (Fragment).
Eukaryota Metazoa Arthropoda Hexapoda Insecta Pterygota Neoptera Endopterygota Hymenoptera Apocrita Aculeata Vespoidea Formicidae Ectatomminae Ectatommini Ectatomma. Ectatomma quadridens.
	- Q86PZ7_9HYME 99 PG6 0.99 B6 1.00 Abdominal-A (Fragment).
Eukaryota Metazoa Arthropoda Hexapoda Insecta Pterygota Neoptera Endopterygota Hymenoptera Apocrita Aculeata Vespoidea Formicidae Ectatomminae Ectatommini Gnamptogenys. Gnamptogenys striatula.
	- Q86PU9_9HYME 43 PG5 0.99 C5 1.00 Ultrabithorax (Fragment).
	- Q86PZ5_9HYME 99 PG6 0.99 B6 1.00 Abdominal-A (Fragment).
Eukaryota Metazoa Arthropoda Hexapoda Insecta Pterygota Neoptera Endopterygota Hymenoptera Apocrita Aculeata Vespoidea Formicidae Ectatomminae Typhlomyrmecini Typhlomyrmex. Typhlomyrmex sp. HN-2002.
	- Q86PY4_9HYME 99 PG6 0.99 B6 1.00 Abdominal-A (Fragment).
Eukaryota Metazoa Arthropoda Hexapoda Insecta Pterygota Neoptera Endopterygota Hymenoptera Apocrita Aculeata Vespoidea Formicidae Myrmicinae Cyphomyrmex. Cyphomyrmex salvini.
	- Q86PV7_9HYME 43 PG5 0.99 C5 1.00 Ultrabithorax (Fragment).
	- Q86Q04_9HYME 99 PG6 0.99 B6 1.00 Abdominal-A (Fragment).
Eukaryota Metazoa Arthropoda Hexapoda Insecta Pterygota Neoptera Endopterygota Hymenoptera Apocrita Aculeata Vespoidea Formicidae Myrmicinae Tetramorium. Tetramorium bicarinatum.
	- Q86PV2_9HYME 43 PG5 0.99 C5 1.00 Ultrabithorax (Fragment).
	- Q86PZ9_9HYME 99 PG6 0.99 B6 1.00 Abdominal-A (Fragment).
Eukaryota Metazoa Arthropoda Hexapoda Insecta Pterygota Neoptera Endopterygota Hymenoptera Apocrita Aculeata Vespoidea Formicidae Myrmicinae Manica. Manica rubida.
	- Q86PV5_9HYME 43 PG5 0.99 C5 1.00 Ultrabithorax (Fragment).
	- Q86Q02_9HYME 99 PG6 0.99 B6 1.00 Abdominal-A (Fragment).
Eukaryota Metazoa Arthropoda Hexapoda Insecta Pterygota Neoptera Endopterygota Hymenoptera Apocrita Aculeata Vespoidea Formicidae Myrmicinae Atta. Atta sexdens.
	- Q86Q06_9HYME 99 PG6 0.99 B6 1.00 Abdominal-A (Fragment).
Eukaryota Metazoa Arthropoda Hexapoda Insecta Pterygota Neoptera Endopterygota Hymenoptera Apocrita Aculeata Vespoidea Formicidae Myrmicinae Crematogaster. Crematogaster limata parabiotica.
	- Q86PV6_9HYME 43 PG5 0.99 C5 1.00 Ultrabithorax (Fragment).
	- Q86Q03_9HYME 99 PG6 0.99 B6 1.00 Abdominal-A (Fragment).
Eukaryota Metazoa Arthropoda Hexapoda Insecta Pterygota Neoptera Endopterygota Hymenoptera Apocrita Aculeata Vespoidea Formicidae Myrmicinae Crematogaster. Crematogaster brasiliensis.
	- Q86PV8_9HYME 43 PG5 0.99 C5 1.00 Ultrabithorax (Fragment).
	- Q86Q05_9HYME 99 PG6 0.99 B6 1.00 Abdominal-A (Fragment).
Eukaryota Metazoa Arthropoda Hexapoda Insecta Pterygota Neoptera Endopterygota Hymenoptera Apocrita Aculeata Vespoidea Formicidae Myrmicinae Myrmica. Myrmica rubra.
	- Q86PV3_9HYME 43 PG5 0.99 C5 1.00 Ultrabithorax (Fragment).
	- Q86Q00_9HYME 99 PG6 0.99 B6 1.00 Abdominal-A (Fragment).
	- Q9BME6_9HYME 394 PG7 0.97 notB7 1.00 Abdominal-A protein.
Eukaryota Metazoa Arthropoda Hexapoda Insecta Pterygota Neoptera Endopterygota Hymenoptera Apocrita Aculeata Vespoidea Formicidae Myrmicinae Messor. Messor capitatus.
	- Q86PV4_9HYME 43 PG5 0.99 C5 1.00 Ultrabithorax (Fragment).
	- Q86Q01_9HYME 99 PG6 0.99 B6 1.00 Abdominal-A (Fragment).
Eukaryota Metazoa Arthropoda Hexapoda Insecta Pterygota Neoptera Endopterygota Hymenoptera Apocrita Aculeata Vespoidea Formicidae Myrmicinae Acromyrmex. Acromyrmex subterraneus.
	- Q86PV9_9HYME 43 PG5 0.99 C5 1.00 Ultrabithorax (Fragment).
	- Q86Q07_9HYME 99 PG6 0.99 B6 1.00 Abdominal-A (Fragment).
Eukaryota Metazoa Arthropoda Hexapoda Insecta Pterygota Neoptera Endopterygota Hymenoptera Apocrita Aculeata Vespoidea Formicidae Formicinae Formica. Formica selysi.
	- Q86PW3_9HYME 43 PG5 0.99 C5 1.00 Ultrabithorax (Fragment).
	- Q86Q13_9HYME 99 PG6 0.99 B6 1.00 Abdominal-A (Fragment).
Eukaryota Metazoa Arthropoda Hexapoda Insecta Pterygota Neoptera Endopterygota Hymenoptera Apocrita Aculeata Vespoidea Formicidae Formicinae Camponotus. Camponotus vagus.
	- Q86PW5_9HYME 43 PG5 0.99 C5 1.00 Ultrabithorax (Fragment).
	- Q86Q15_9HYME 99 PG6 0.99 B6 1.00 Abdominal-A (Fragment).
Eukaryota Metazoa Arthropoda Hexapoda Insecta Pterygota Neoptera Endopterygota Hymenoptera Apocrita Aculeata Vespoidea Formicidae Formicinae Camponotus. Camponotus femoratus.
	- Q86PW7_9HYME 43 PG5 0.99 C5 1.00 Ultrabithorax (Fragment).
	- Q86Q17_9HYME 99 PG6 0.99 B6 1.00 Abdominal-A (Fragment).
Eukaryota Metazoa Arthropoda Hexapoda Insecta Pterygota Neoptera Endopterygota Hymenoptera Apocrita Aculeata Vespoidea Formicidae Formicinae Camponotus. Camponotus sp. HN-2002.
	- Q86PW6_9HYME 43 PG5 0.99 C5 1.00 Ultrabithorax (Fragment).
	- Q86Q16_9HYME 99 PG6 0.99 B6 1.00 Abdominal-A (Fragment).
Eukaryota Metazoa Arthropoda Hexapoda Insecta Pterygota Neoptera Endopterygota Hymenoptera Apocrita Aculeata Vespoidea Formicidae Formicinae Polyrhachis. Polyrhachis laboriosa.
	- Q86PW0_9HYME 43 PG5 0.99 C5 1.00 Ultrabithorax (Fragment).
	- Q86Q09_9HYME 99 PG6 0.99 B6 1.00 Abdominal-A (Fragment).
Eukaryota Metazoa Arthropoda Hexapoda Insecta Pterygota Neoptera Endopterygota Hymenoptera Apocrita Aculeata Vespoidea Formicidae Formicinae Oecophylla. Oecophylla longinoda.
	- Q86PW1_9HYME 43 PG5 0.99 C5 1.00 Ultrabithorax (Fragment).
	- Q86Q10_9HYME 99 PG6 0.99 B6 1.00 Abdominal-A (Fragment).
Eukaryota Metazoa Arthropoda Hexapoda Insecta Pterygota Neoptera Endopterygota Hymenoptera Apocrita Aculeata Vespoidea Formicidae Formicinae Lasius. Lasius alienus.
	- Q86PW2_9HYME 43 PG5 0.99 C5 1.00 Ultrabithorax (Fragment).
	- Q86Q11_9HYME 99 PG6 0.99 B6 1.00 Abdominal-A (Fragment).
Eukaryota Metazoa Arthropoda Hexapoda Insecta Pterygota Neoptera Endopterygota Hymenoptera Apocrita Aculeata Vespoidea Formicidae Formicinae Dendromyrmex. Dendromyrmex sp. HN-2002.
	- Q86PW4_9HYME 43 PG5 0.99 C5 1.00 Ultrabithorax (Fragment).
	- Q86Q14_9HYME 99 PG6 0.99 B6 1.00 Abdominal-A (Fragment).
Eukaryota Metazoa Arthropoda Hexapoda Insecta Pterygota Neoptera Endopterygota Hymenoptera Apocrita Aculeata Vespoidea Formicidae Formicinae Gigantiops. Gigantiops destructor.
	- Q86Q12_9HYME 98 PG6 0.99 B6 1.00 Abdominal-A (Fragment).
Eukaryota Metazoa Arthropoda Hexapoda Insecta Pterygota Neoptera Endopterygota Hymenoptera Apocrita Aculeata Vespoidea Formicidae Dolichoderinae Azteca. Azteca sp. HN-2002.
	- Q86PX3_9HYME 43 PG5 0.99 C5 1.00 Ultrabithorax (Fragment).
	- Q86Q25_9HYME 99 PG6 0.99 B6 1.00 Abdominal-A (Fragment).
Eukaryota Metazoa Arthropoda Hexapoda Insecta Pterygota Neoptera Endopterygota Hymenoptera Apocrita Aculeata Vespoidea Formicidae Dolichoderinae Dolichoderus. Dolichoderus bidens.
	- Q86PX2_9HYME 43 PG5 0.99 C5 1.00 Ultrabithorax (Fragment).
	- Q86Q24_9HYME 99 PG6 0.99 B6 1.00 Abdominal-A (Fragment).
Eukaryota Metazoa Arthropoda Hexapoda Insecta Pterygota Neoptera Endopterygota Hymenoptera Apocrita Aculeata Vespoidea Formicidae Dolichoderinae Dolichoderus. Dolichoderus sp. HN-2002.
	- Q86PX1_9HYME 43 PG5 0.99 C5 1.00 Ultrabithorax (Fragment).
	- Q86Q23_9HYME 99 PG6 0.99 B6 1.00 Abdominal-A (Fragment).
Eukaryota Metazoa Arthropoda Hexapoda Insecta Pterygota Neoptera Endopterygota Hymenoptera Apocrita Aculeata Vespoidea Formicidae Dolichoderinae Tapinoma. Tapinoma erraticum.
	- Q86PX0_9HYME 43 PG5 0.99 C5 1.00 Ultrabithorax (Fragment).
	- Q86Q22_9HYME 99 PG6 0.99 B6 1.00 Abdominal-A (Fragment).
Eukaryota Metazoa Arthropoda Hexapoda Insecta Pterygota Neoptera Endopterygota Hymenoptera Apocrita Aculeata Vespoidea Formicidae Dolichoderinae Tapinoma. Tapinoma melanocephalum.
	- Q86Q21_9HYME 99 PG6 0.99 B6 1.00 Abdominal-A (Fragment).
Eukaryota Metazoa Arthropoda Hexapoda Insecta Pterygota Neoptera Endopterygota Hymenoptera Apocrita Aculeata Vespoidea Formicidae Myrmeciinae Myrmeciini Myrmecia. Myrmecia nigriceps (Bulldog ant).
	- Q86PX7_MYRNI 99 PG6 0.99 B6 1.00 Abdominal-A (Fragment).
Eukaryota Metazoa Arthropoda Hexapoda Insecta Pterygota Neoptera Endopterygota Hymenoptera Apocrita Aculeata Vespoidea Formicidae Myrmeciinae Myrmeciini Myrmecia. Myrmecia tarsata (Australian jumper ant).
	- Q86PU0_MYRPA 43 PG5 0.99 C5 1.00 Ultrabithorax (Fragment).
	- Q86PX6_MYRPA 99 PG6 0.99 B6 1.00 Abdominal-A (Fragment).
Eukaryota Metazoa Arthropoda Hexapoda Insecta Pterygota Neoptera Endopterygota Hymenoptera Apocrita Aculeata Vespoidea Formicidae Ponerinae Ponerini Ponera. Ponera coarctata.
	- Q86PU4_9HYME 43 PG5 0.99 C5 1.00 Ultrabithorax (Fragment).
	- Q86PY6_9HYME 99 PG6 0.99 B6 1.00 Abdominal-A (Fragment).
Eukaryota Metazoa Arthropoda Hexapoda Insecta Pterygota Neoptera Endopterygota Hymenoptera Apocrita Aculeata Vespoidea Formicidae Ponerinae Ponerini Leptogenys. Leptogenys sp. HN-2002.
	- Q86PU8_9HYME 43 PG5 0.99 C5 1.00 Ultrabithorax (Fragment).
	- Q86PZ4_9HYME 99 PG6 0.99 B6 1.00 Abdominal-A (Fragment).
Eukaryota Metazoa Arthropoda Hexapoda Insecta Pterygota Neoptera Endopterygota Hymenoptera Apocrita Aculeata Vespoidea Formicidae Ponerinae Ponerini Odontomachus. Odontomachus haematodus.
	- Q86PU7_9HYME 43 PG5 0.99 C5 1.00 Ultrabithorax (Fragment).
	- Q86PZ3_9HYME 99 PG6 0.99 B6 1.00 Abdominal-A (Fragment).
Eukaryota Metazoa Arthropoda Hexapoda Insecta Pterygota Neoptera Endopterygota Hymenoptera Apocrita Aculeata Vespoidea Formicidae Ponerinae Ponerini Odontomachus. Odontomachus mayi.
	- Q86PZ2_9HYME 99 PG6 0.99 B6 1.00 Abdominal-A (Fragment).
Eukaryota Metazoa Arthropoda Hexapoda Insecta Pterygota Neoptera Endopterygota Hymenoptera Apocrita Aculeata Vespoidea Formicidae Ponerinae Ponerini Pachycondyla. Pachycondyla goeldii (Ponerine ant).
	- Q86PZ0_PACGO 99 PG6 0.99 B6 1.00 Abdominal-A (Fragment).
Eukaryota Metazoa Arthropoda Hexapoda Insecta Pterygota Neoptera Endopterygota Hymenoptera Apocrita Aculeata Vespoidea Formicidae Ponerinae Ponerini Pachycondyla. Pachycondyla apicalis.
	- Q86PZ1_9HYME 99 PG6 0.99 B6 1.00 Abdominal-A (Fragment).
Eukaryota Metazoa Arthropoda Hexapoda Insecta Pterygota Neoptera Endopterygota Hymenoptera Apocrita Aculeata Vespoidea Formicidae Ponerinae Ponerini Pachycondyla. Pachycondyla obscuricornis.
	- Q86PU6_9HYME 43 PG5 0.99 C5 1.00 Ultrabithorax (Fragment).
	- Q86PY8_9HYME 99 PG6 0.99 B6 1.00 Abdominal-A (Fragment).
Eukaryota Metazoa Arthropoda Hexapoda Insecta Pterygota Neoptera Endopterygota Hymenoptera Apocrita Aculeata Vespoidea Formicidae Ponerinae Platythyreini Platythyrea. Platythyrea sinuata.
	- Q86PU5_9HYME 43 PG5 0.99 C5 1.00 Ultrabithorax (Fragment).
	- Q86PY7_9HYME 99 PG6 0.99 B6 1.00 Abdominal-A (Fragment).
Eukaryota Metazoa Arthropoda Hexapoda Insecta Pterygota Neoptera Endopterygota Hymenoptera Apocrita Aculeata Vespoidea Formicidae Leptanillinae Leptanillini Leptanilla. Leptanilla sp. HN-2002.
	- Q86Q08_9HYME 99 PG6 0.93 B6 1.00 Abdominal-A (Fragment).
Eukaryota Metazoa Arthropoda Hexapoda Insecta Pterygota Neoptera Endopterygota Hymenoptera Apocrita Aculeata Vespoidea Formicidae Ecitoninae Ecitonini Eciton. Eciton burchelli.
	- Q86PW8_9HYME 43 PG5 0.99 C5 1.00 Ultrabithorax (Fragment).
	- Q86Q19_9HYME 99 PG6 0.99 B6 1.00 Abdominal-A (Fragment).
Eukaryota Metazoa Arthropoda Hexapoda Insecta Pterygota Neoptera Endopterygota Hymenoptera Apocrita Aculeata Vespoidea Formicidae Ecitoninae Ecitonini Neivamyrmex. Neivamyrmex pilosus.
	- Q86Q18_9HYME 99 PG6 0.99 B6 1.00 Abdominal-A (Fragment).
Eukaryota Metazoa Arthropoda Hexapoda Insecta Pterygota Neoptera Endopterygota Hymenoptera Apocrita Aculeata Vespoidea Formicidae Pseudomyrmecinae Tetraponera. Tetraponera aethiops.
	- Q86PU2_9HYME 43 PG5 0.99 C5 1.00 Ultrabithorax (Fragment).
	- Q86PY0_9HYME 99 PG6 0.99 B6 1.00 Abdominal-A (Fragment).
Eukaryota Metazoa Arthropoda Hexapoda Insecta Pterygota Neoptera Endopterygota Hymenoptera Apocrita Aculeata Vespoidea Formicidae Pseudomyrmecinae Pseudomyrmex. Pseudomyrmex gracilis.
	- Q86PY2_9HYME 99 PG6 0.99 B6 1.00 Abdominal-A (Fragment).
Eukaryota Metazoa Arthropoda Hexapoda Insecta Pterygota Neoptera Endopterygota Hymenoptera Apocrita Aculeata Vespoidea Formicidae Pseudomyrmecinae Pseudomyrmex. Pseudomyrmex termitarius.
	- Q86PU3_9HYME 43 PG5 0.99 C5 1.00 Ultrabithorax (Fragment).
	- Q86PY1_9HYME 99 PG6 0.99 B6 1.00 Abdominal-A (Fragment).
Eukaryota Metazoa Arthropoda Hexapoda Insecta Pterygota Neoptera Endopterygota Hymenoptera Apocrita Aculeata Vespoidea Formicidae Pseudomyrmecinae Myrcidris. Myrcidris epicharis.
	- Q86PY3_9HYME 99 PG6 0.99 B6 1.00 Abdominal-A (Fragment).
Eukaryota Metazoa Arthropoda Hexapoda Insecta Pterygota Neoptera Endopterygota Hymenoptera Apocrita Aculeata Vespoidea Formicidae Amblyoponinae Amblyoponini Amblyopone. Amblyopone australis.
	- Q86PV1_9HYME 43 PG5 0.99 C5 1.00 Ultrabithorax (Fragment).
	- Q86PZ8_9HYME 99 PG6 0.99 B6 1.00 Abdominal-A (Fragment).
Eukaryota Metazoa Arthropoda Hexapoda Insecta Pterygota Neoptera Endopterygota Hymenoptera Apocrita Aculeata Vespoidea Formicidae Amblyoponinae Amblyoponini Prionopelta. Prionopelta sp. HN-2002.
	- Q86PY5_9HYME 98 PG6 0.99 B6 1.00 Abdominal-A (Fragment).
Eukaryota Metazoa Arthropoda Hexapoda Insecta Pterygota Neoptera Endopterygota Hymenoptera Apocrita Aculeata Vespoidea Formicidae Dorylinae Dorylini Dorylus Anomma. Dorylus nigricans.
	- Q86PW9_9HYME 43 PG5 0.99 C5 1.00 Ultrabithorax (Fragment).
	- Q86Q20_9HYME 99 PG6 0.99 B6 1.00 Abdominal-A (Fragment).
Eukaryota Metazoa Arthropoda Hexapoda Insecta Pterygota Neoptera Endopterygota Hymenoptera Apocrita Aculeata Vespoidea Formicidae Cerapachyinae Cerapachyini Cerapachys. Cerapachys sp. HN-2002.
	- Q86PX4_9HYME 43 PG5 0.99 C5 1.00 Ultrabithorax (Fragment).
	- Q86Q26_9HYME 99 PG6 0.99 B6 1.00 Abdominal-A (Fragment).
Eukaryota Metazoa Arthropoda Hexapoda Insecta Pterygota Neoptera Endopterygota Hymenoptera Apocrita Aculeata Vespoidea Formicidae Paraponerinae Paraponera. Paraponera clavata (Bullet ant) (Izuela).
	- Q86PY9_PARCV 99 PG6 0.99 B6 1.00 Abdominal-A (Fragment).
Eukaryota Metazoa Arthropoda Hexapoda Insecta Pterygota Neoptera Endopterygota Hymenoptera Apocrita Aculeata Vespoidea Pompilidae Pepsis. Pepsis sp. MFW-2001.
	- Q8WTG3_9HYME 39 CTL 1.00 - 0.00 Engrailed (Fragment).
Eukaryota Metazoa Arthropoda Hexapoda Insecta Pterygota Neoptera Endopterygota Hymenoptera Apocrita Aculeata Vespoidea Mutillidae Mutillinae Mutilla. Mutilla sp. HN-2002.
	- Q86PU1_9HYME 43 PG5 0.99 C5 1.00 Ultrabithorax (Fragment).
	- Q86PX9_9HYME 99 PG6 0.99 B6 1.00 Abdominal-A (Fragment).
Eukaryota Metazoa Arthropoda Hexapoda Insecta Pterygota Neoptera Endopterygota Hymenoptera Apocrita Aculeata Vespoidea Vespidae Polistinae Polistes. Polistes sp. HN-2002.
	- Q86PX8_9HYME 99 PG6 1.00 B6 1.00 Abdominal-A (Fragment).
Eukaryota Metazoa Arthropoda Hexapoda Insecta Pterygota Neoptera Endopterygota Hymenoptera Apocrita Chalcidoidea Pteromalidae Pteromalinae Nasonia. Nasonia vitripennis (Parasitic wasp).
	- Q68KM0_NASVI 115 CTL 1.00 - 0.00 Even-skipped (Fragment).
	- Q68KL6_NASVI 117 CTL 1.00 - 0.00 Empty-spiracles-like protein (Fragment).
	- Q68KL8_NASVI 158 CTL 1.00 - 0.00 Fushi-tarazu-like protein (Fragment).
	- Q68KL4_NASVI 335 CTL 1.00 - 0.00 Orthodenticle-1.
	- Q68KL7_NASVI 75 PG7 1.00 notB7 1.00 Sex combs reduced (Fragment).
Eukaryota Metazoa Arthropoda Hexapoda Insecta Pterygota Neoptera Endopterygota Hymenoptera Apocrita Chalcidoidea Pteromalidae Pteromalinae Nasonia. Nasonia vitripennis.
	- Q09JZ9_NASVI 223 CTL 1.00 - 0.00 Caudal (Fragment).
Eukaryota Metazoa Arthropoda Hexapoda Insecta Pterygota Neoptera Endopterygota Hymenoptera Apocrita Ichneumonoidea Ichneumonidae Campopleginae Dusona group Venturia. Venturia canescens.
	- Q86LH6_9HYME 456 CTL 1.00 - 0.00 Homeodomain-containing protein.
Eukaryota Metazoa Arthropoda Hexapoda Insecta Pterygota Neoptera Endopterygota Hymenoptera Cephoidea Cephidae Cephus. Cephus sp. MFW-2001.
	- Q8WTI0_9HYME 39 CTL 1.00 - 0.00 Engrailed (Fragment).
Eukaryota Metazoa Arthropoda Hexapoda Insecta Pterygota Neoptera Endopterygota Lepidoptera Glossata Ditrysia Bombycoidea Bombycidae Bombyx. Bombyx mori (Silk moth).
	- HMEN_BOMMO 372 CTL 1.00 - 0.00 Segmentation polarity homeobox protein engrailed.
	- HMIN_BOMMO 476 CTL 1.00 - 0.00 Homeobox protein invected.
	- SGF3_BOMMO 351 CTL 1.00 - 0.00 Silk gland factor 3 (SGF-3) (POU domain protein M1).
	- Q6UNK8_BOMMO 133 CTL 1.00 - 0.00 Putative Pax-4-like protein (Fragment).
	- Q7YXU2_BOMMO 352 CTL 1.00 - 0.00 POU-M2.
	- O18325_BOMMO 214 CTL 1.00 - 0.00 Bombyx mori even-skipped pair-rule.
	- Q17243_BOMMO 244 CTL 1.00 - 0.00 Cad protein.
	- Q75WS1_BOMMO 42 CTL 1.00 - 0.00 Hox 3 (Fragment).
	- Q75WS3_BOMMO 67 PG1 1.00 A1 0.63 Hox 1 (Fragment).
	- Q75WS2_BOMMO 55 PG2 1.00 notB2 0.93 Hox 2 (Fragment).
	- Q9XZR5_BOMMO 392 PG4 1.00 C4 1.00 Dfd protein.
	- Q9XZR4_BOMMO 356 PG5 1.00 C5 1.00 Scr protein.
	- Q17188_BOMMO 259 PG7 1.00 B7 0.96 Antennapedia homologue protein.
Eukaryota Metazoa Arthropoda Hexapoda Insecta Pterygota Neoptera Endopterygota Lepidoptera Glossata Ditrysia Sphingoidea Sphingidae Sphinginae Manduca. Manduca sexta (Tobacco hawkmoth) (Tobacco hornworm).
	- Q6IWM7_MANSE 194 CTL 1.00 - 0.00 Distal-less (Fragment).
	- ABDA_MANSE 97 PG7 0.97 notB7 1.00 Homeobox protein abdominal-A homolog (Fragment).
	- P91768_MANSE 99 PG7 1.00 notB7 1.00 UBX (Fragment).
	- P91769_MANSE 81 PG7 1.00 B7 0.81 ANTP (Fragment).
Eukaryota Metazoa Arthropoda Hexapoda Insecta Pterygota Neoptera Endopterygota Lepidoptera Glossata Ditrysia Papilionoidea Nymphalidae Nymphalinae Junonia. Junonia coenia (Peacock butterfly) (Precis coenia).
	- Q25207_JUNCO 196 CTL 1.00 - 0.00 Apterous homeodomain protein (Fragment).
	- Q95VX3_JUNCO 377 CTL 1.00 - 0.00 Homeotic transcription factor dll.
	- O96565_JUNCO 234 CTL 1.00 - 0.00 Engrailed (Fragment).
	- Q25212_JUNCO 140 CTL 1.00 - 0.00 Invected homeodomain protein.
	- Q25213_JUNCO 108 CTL 1.00 - 0.00 Abdominal-A homeodomain protein (Fragment).
	- Q9TX42_JUNCO 197 CTL 1.00 - 0.00 Distal-LESS DLL LIMB-patterning gene product.
	- UBX_JUNCO 253 PG7 1.00 notB7 1.00 Homeotic protein ultrabithorax (JcUbx).
	- Q25208_JUNCO 58 PG7 1.00 notB7 1.00 Antennapedia protein (Fragment).
	- Q25209_JUNCO 75 PG7 1.00 notB7 1.00 Sex combs reduced homeodomain protein (Fragment).
Eukaryota Metazoa Arthropoda Hexapoda Insecta Pterygota Neoptera Endopterygota Lepidoptera Glossata Ditrysia Papilionoidea Nymphalidae Satyrinae Elymniini Mycalesina Bicyclus. Bicyclus anynana (squinting bush brown).
	- Q8WRT8_9NEOP 358 CTL 1.00 - 0.00 Distal-less.
Eukaryota Metazoa Arthropoda Hexapoda Insecta Pterygota Neoptera Endopterygota Lepidoptera Glossata Ditrysia Papilionoidea Nymphalidae Heliconiinae Heliconiini Heliconius. Heliconius hecale zuleika.
	- Q5DJJ6_HELHC 38 CTL 1.00 - 0.00 Engrailed (Fragment).
	- Q5DJH6_HELHC 58 CTL 1.00 - 0.00 Invected (Fragment).
	- Q5DJJ9_HELHC 38 CTL 1.00 - 0.00 Engrailed (Fragment).
Eukaryota Metazoa Arthropoda Hexapoda Insecta Pterygota Neoptera Endopterygota Lepidoptera Glossata Ditrysia Papilionoidea Nymphalidae Heliconiinae Heliconiini Heliconius. Heliconius numata numata.
	- Q5ETT8_9NEOP 65 CTL 1.00 - 0.00 Apterous (Fragment).
Eukaryota Metazoa Arthropoda Hexapoda Insecta Pterygota Neoptera Endopterygota Lepidoptera Glossata Ditrysia Papilionoidea Nymphalidae Heliconiinae Heliconiini Heliconius. Heliconius pachinus.
	- Q5DJI3_9NEOP 58 CTL 1.00 - 0.00 Invected (Fragment).
	- Q5DJI2_9NEOP 58 CTL 1.00 - 0.00 Invected (Fragment).
	- Q5DJI4_9NEOP 58 CTL 1.00 - 0.00 Invected (Fragment).
	- Q5DJK6_9NEOP 38 CTL 1.00 - 0.00 Engrailed (Fragment).
	- Q5DJK8_9NEOP 38 CTL 1.00 - 0.00 Engrailed (Fragment).
Eukaryota Metazoa Arthropoda Hexapoda Insecta Pterygota Neoptera Endopterygota Lepidoptera Glossata Ditrysia Papilionoidea Nymphalidae Heliconiinae Heliconiini Heliconius. Heliconius melpomene.
	- Q5ETT9_9NEOP 65 CTL 1.00 - 0.00 Apterous (Fragment).
	- Q15EY6_9NEOP 58 CTL 1.00 - 0.00 Invected (Fragment).
	- Q15EY7_9NEOP 58 CTL 1.00 - 0.00 Invected (Fragment).
	- Q15EY8_9NEOP 58 CTL 1.00 - 0.00 Invected (Fragment).
	- Q15EY9_9NEOP 58 CTL 1.00 - 0.00 Invected (Fragment).
	- Q15EZ6_9NEOP 58 CTL 1.00 - 0.00 Invected (Fragment).
	- Q15EZ7_9NEOP 58 CTL 1.00 - 0.00 Invected (Fragment).
Eukaryota Metazoa Arthropoda Hexapoda Insecta Pterygota Neoptera Endopterygota Lepidoptera Glossata Ditrysia Papilionoidea Nymphalidae Heliconiinae Heliconiini Heliconius. Heliconius doris.
	- Q5ETT4_9NEOP 65 CTL 1.00 - 0.00 Apterous (Fragment).
Eukaryota Metazoa Arthropoda Hexapoda Insecta Pterygota Neoptera Endopterygota Lepidoptera Glossata Ditrysia Papilionoidea Nymphalidae Heliconiinae Heliconiini Heliconius. Heliconius eleuchia (Eleuchia longwing butterfly).
	- Q5ETT5_HELEL 65 CTL 1.00 - 0.00 Apterous (Fragment).
Eukaryota Metazoa Arthropoda Hexapoda Insecta Pterygota Neoptera Endopterygota Lepidoptera Glossata Ditrysia Papilionoidea Nymphalidae Heliconiinae Heliconiini Heliconius. Heliconius erato hydara.
	- Q5ETT7_9NEOP 65 CTL 1.00 - 0.00 Apterous (Fragment).
Eukaryota Metazoa Arthropoda Hexapoda Insecta Pterygota Neoptera Endopterygota Lepidoptera Glossata Ditrysia Papilionoidea Nymphalidae Heliconiinae Heliconiini Heliconius. Heliconius melpomene rosina.
	- Q5DJH8_9NEOP 58 CTL 1.00 - 0.00 Invected (Fragment).
	- Q5DJI0_9NEOP 58 CTL 1.00 - 0.00 Invected (Fragment).
	- Q5DJK4_9NEOP 38 CTL 1.00 - 0.00 Engrailed (Fragment).
Eukaryota Metazoa Arthropoda Hexapoda Insecta Pterygota Neoptera Endopterygota Lepidoptera Glossata Ditrysia Papilionoidea Nymphalidae Heliconiinae Heliconiini Heliconius. Heliconius cydno galanthus.
	- Q5DJJ1_9NEOP 58 CTL 1.00 - 0.00 Invected (Fragment).
	- Q5DJL1_9NEOP 38 CTL 1.00 - 0.00 Engrailed (Fragment).
	- Q5DJL3_9NEOP 38 CTL 1.00 - 0.00 Engrailed (Fragment).
Eukaryota Metazoa Arthropoda Hexapoda Insecta Pterygota Neoptera Endopterygota Lepidoptera Glossata Ditrysia Papilionoidea Nymphalidae Heliconiinae Heliconiini Heliconius. Heliconius heurippa.
	- Q15EZ8_9NEOP 58 CTL 1.00 - 0.00 Invected (Fragment).
	- Q15F00_9NEOP 58 CTL 1.00 - 0.00 Invected (Fragment).
	- Q15F02_9NEOP 58 CTL 1.00 - 0.00 Invected (Fragment).
	- Q15F09_9NEOP 58 CTL 1.00 - 0.00 Invected (Fragment).
	- Q15F10_9NEOP 58 CTL 1.00 - 0.00 Invected (Fragment).
Eukaryota Metazoa Arthropoda Hexapoda Insecta Pterygota Neoptera Endopterygota Lepidoptera Glossata Ditrysia Papilionoidea Nymphalidae Heliconiinae Heliconiini Heliconius. Heliconius cydno cornula.
	- Q15F14_9NEOP 58 CTL 1.00 - 0.00 Invected (Fragment).
	- Q15F18_9NEOP 58 CTL 1.00 - 0.00 Invected (Fragment).
	- Q15F19_9NEOP 58 CTL 1.00 - 0.00 Invected (Fragment).
	- Q15F21_9NEOP 58 CTL 1.00 - 0.00 Invected (Fragment).
Eukaryota Metazoa Arthropoda Hexapoda Insecta Pterygota Neoptera Endopterygota Lepidoptera Glossata Ditrysia Papilionoidea Nymphalidae Heliconiinae Heliconiini Heliconius. Heliconius burneyi.
	- Q5ETU2_9NEOP 65 CTL 1.00 - 0.00 Apterous (Fragment).
Eukaryota Metazoa Arthropoda Hexapoda Insecta Pterygota Neoptera Endopterygota Lepidoptera Glossata Ditrysia Papilionoidea Nymphalidae Heliconiinae Heliconiini Heliconius. Heliconius demeter.
	- Q5ETU3_9NEOP 65 CTL 1.00 - 0.00 Apterous (Fragment).
Eukaryota Metazoa Arthropoda Hexapoda Insecta Pterygota Neoptera Endopterygota Lepidoptera Glossata Ditrysia Papilionoidea Nymphalidae Heliconiinae Heliconiini Heliconius. Heliconius clysonymus.
	- Q5ETT6_9NEOP 65 CTL 1.00 - 0.00 Apterous (Fragment).
Eukaryota Metazoa Arthropoda Hexapoda Insecta Pterygota Neoptera Endopterygota Lepidoptera Glossata Ditrysia Papilionoidea Nymphalidae Heliconiinae Heliconiini Heliconius. Heliconius hecuba.
	- Q5ETU1_9NEOP 65 CTL 1.00 - 0.00 Apterous (Fragment).
Eukaryota Metazoa Arthropoda Hexapoda Insecta Pterygota Neoptera Endopterygota Lepidoptera Glossata Ditrysia Papilionoidea Nymphalidae Heliconiinae Heliconiini Neruda. Neruda aoede.
	- Q5ETU0_9NEOP 65 CTL 1.00 - 0.00 Apterous (Fragment).
Eukaryota Metazoa Arthropoda Hexapoda Insecta Pterygota Neoptera Endopterygota Lepidoptera Glossata Ditrysia Papilionoidea Nymphalidae Heliconiinae Heliconiini Eueides. Eueides vibilia.
	- Q5ETT3_9NEOP 65 CTL 1.00 - 0.00 Apterous (Fragment).
Eukaryota Metazoa Arthropoda Hexapoda Insecta Pterygota Neoptera Endopterygota Lepidoptera Glossata Ditrysia Papilionoidea Nymphalidae Heliconiinae Heliconiini Dryas. Dryas iulia (Julia longwing butterfly).
	- Q5ETT2_DRYIU 65 CTL 1.00 - 0.00 Apterous (Fragment).
Eukaryota Metazoa Arthropoda Hexapoda Insecta Pterygota Neoptera Endopterygota Lepidoptera Glossata Ditrysia Noctuoidea Noctuidae Heliothinae Helicoverpa. Helicoverpa armigera (Cotton bollworm) (Heliothis armigera).
	- Q6R516_HELAM 351 CTL 1.00 - 0.00 POU-domain transcription factor.
Eukaryota Metazoa Arthropoda Hexapoda Insecta Pterygota Neoptera Endopterygota Lepidoptera Glossata Ditrysia Noctuoidea Noctuidae Hadeninae Mamestra. Mamestra brassicae (Cabbage armyworm).
	- Q3MUG7_MAMBR 226 PG4 1.00 C4 1.00 Deformed.
Eukaryota Metazoa Arthropoda Hexapoda Insecta Pterygota Neoptera Endopterygota Coleoptera Polyphaga Cucujiformia Tenebrionidae Tribolium. Tribolium castaneum (Red flour beetle).
	- O96715_TRICA 287 CTL 1.00 - 0.00 Caudal protein.
	- Q58Y78_TRICA 168 CTL 1.00 - 0.00 Ventral nerve cord defective protein (Fragment).
	- Q9BK03_TRICA 246 CTL 1.00 - 0.00 Zen.
	- Q9GPL3_TRICA 312 CTL 1.00 - 0.00 Distal-less.
	- Q6J4Z6_TRICA 242 CTL 1.00 - 0.00 Iroquois-like protein (Fragment).
	- O46169_TRICA 371 CTL 1.00 - 0.00 Orthodenticle-1 protein.
	- Q26980_TRICA 251 CTL 1.00 - 0.00 ZEN Tc (Fragment).
	- Q70WC9_TRICA 456 CTL 1.00 - 0.00 Homothorax.
	- Q1KV10_TRICA 414 CTL 1.00 - 0.00 Paired.
	- O46170_TRICA 301 CTL 1.00 - 0.00 Orthodenticle-2 protein.
	- Q58Y77_TRICA 224 CTL 1.00 - 0.00 Intermediate neuroblasts defective protein.
	- Q6Q2Y9_TRICA 46 CTL 1.00 - 0.00 Aristaless (Fragment).
	- Q26371_TRICA 327 CTL 1.00 - 0.00 Homeodomain protein.
	- Q58Y76_TRICA 232 CTL 1.00 - 0.00 Muscle segment homeodomain protein.
	- Q70WD0_TRICA 361 CTL 1.00 - 0.00 Extradenticle.
	- O96714_TRICA 249 CTL 1.00 - 0.00 Caudal protein.
	- P92067_TRICA 276 CTL 1.00 - 0.00 Transcription factor homolog.
	- Q95UQ9_TRICA 353 PG1 1.00 A1 0.66 Homeodomain transcription factor Labial.
	- Q9N624_TRICA 142 PG1 1.00 A1 0.66 Labial protein (Fragment).
	- Q9U6D7_TRICA 477 PG2 1.00 B2 0.74 Proboscipedia ortholog (Fragment).
	- Q95UR0_TRICA 523 PG2 1.00 B2 0.74 Homeodomain transcription factor Maxillopedia (Fragment).
	- Q8WR84_TRICA 243 PG3 1.00 A3 1.00 Homeodomain transcription factor Zen2 (Fragment).
	- Q9BK02_TRICA 292 PG3 1.00 A3 1.00 Zen2.
	- P92161_TRICA 412 PG4 1.00 C4 1.00 Transcription factor Deformed (Dfd).
	- Q7JNF3_TRICA 283 PG4 1.00 C4 1.00 TC Deformed protein (Fragment).
	- Q7K405_TRICA 297 PG5 1.00 C5 1.00 Cephalothorax.
	- Q9GTN5_TRICA 100 PG5 1.00 C5 1.00 Cephalothorax (Fragment).
	- Q95PK4_TRICA 268 PG5 1.00 C5 1.00 Cephalothorax.
	- Q95UA8_TRICA 312 PG5 1.00 C5 1.00 Cephalothorax.
	- Q9BK04_TRICA 312 PG5 1.00 C5 1.00 Scr.
	- Q9NHB7_TRICA 312 PG5 1.00 C5 1.00 Sex combs reduced Scr (Cephalothorax).
	- ABDA_TRICA 343 PG7 0.97 notB7 1.00 Homeobox protein abdominal-A homolog.
	- Q9BK05_TRICA 290 PG7 1.00 notB7 1.00 Ftz.
	- Q8T939_TRICA 314 PG7 1.00 notB7 1.00 Ultrabithorax.
	- Q95UR2_TRICA 323 PG7 1.00 B7 0.96 Homeodomain transcription factor Prothoraxless.
	- Q9NHA7_TRICA 325 PG7 1.00 B7 0.96 Prothoraxless.
	- Q95UR1_TRICA 290 PG7 1.00 notB7 1.00 Homeodomain transcription factor Fushi tarazu.
	- Q26868_TRICA 322 PG7 1.00 notB7 1.00 Fushi-tarazu.
	- Q9Y0X7_TRICA 96 PG7 1.00 notB7 1.00 Ultrathorax (Fragment).
	- Q9NHB6_TRICA 351 PG9 0.99 C9 1.00 Abdominal-B.
Eukaryota Metazoa Arthropoda Hexapoda Insecta Pterygota Neoptera Endopterygota Coleoptera Polyphaga Cucujiformia Coccinellidae Coccinellinae Coccinellini Harmonia. Harmonia axyridis (Multicolored Asian lady beetle).
	- Q2MHJ4_HARAX 226 CTL 1.00 - 0.00 Distal-less.
	- Q0H297_HARAX 95 CTL 1.00 - 0.00 Engrailed (Fragment).
	- Q2MHJ3_HARAX 314 CTL 1.00 - 0.00 Aristaless.
	- Q0H296_HARAX 100 CTL 1.00 - 0.00 Invected (Fragment).
	- Q0H298_HARAX 95 CTL 1.00 - 0.00 Engrailed (Fragment).
Eukaryota Metazoa Arthropoda Hexapoda Insecta Pterygota Neoptera Endopterygota Coleoptera Polyphaga Cucujiformia Chrysomeloidea Cerambycidae Prioninae Prionini Prionus. Prionus californicus (California prionus).
	- Q8WTG1_PRICA 46 CTL 1.00 - 0.00 Engrailed (Fragment).
Eukaryota Metazoa Arthropoda Hexapoda Insecta Pterygota Neoptera Endopterygota Coleoptera Polyphaga Elateriformia Elateroidea Elateridae Oestodinae Octinodes. Octinodes sp. MFW-1997.
	- Q8WTG6_9COLE 47 CTL 1.00 - 0.00 Engrailed (Fragment).
Eukaryota Metazoa Arthropoda Hexapoda Insecta Pterygota Neoptera Endopterygota Coleoptera Adephaga Carabidae Harpalinae Platynini Blackburnia. Blackburnia erythropus.
	- Q8WTI3_9CARA 47 CTL 1.00 - 0.00 Engrailed (Fragment).
Eukaryota Metazoa Arthropoda Hexapoda Insecta Pterygota Neoptera Endopterygota Siphonaptera Ceratophyllidae Thrassis. Thrassis bacchi.
	- Q8WTF2_9NEOP 46 CTL 1.00 - 0.00 Engrailed (Fragment).
Eukaryota Metazoa Arthropoda Hexapoda Insecta Pterygota Neoptera Endopterygota Siphonaptera Hystrichopsylloidea Ctenophthalmidae Epitedia. Epitedia wenmanni.
	- Q8WTH5_9NEOP 46 CTL 1.00 - 0.00 Engrailed (Fragment).
Eukaryota Metazoa Arthropoda Hexapoda Insecta Pterygota Neoptera Endopterygota Siphonaptera Hystrichopsylloidea Ctenophthalmidae Chilopsylla. Chilopsylla allophyla.
	- Q8WTH9_9NEOP 47 CTL 1.00 - 0.00 Engrailed (Fragment).
Eukaryota Metazoa Arthropoda Hexapoda Insecta Pterygota Neoptera Endopterygota Siphonaptera Hystrichopsylloidea Ctenophthalmidae Meringis. Meringis hubbardi.
	- Q8WTG7_9NEOP 46 CTL 1.00 - 0.00 Engrailed (Fragment).
Eukaryota Metazoa Arthropoda Hexapoda Insecta Pterygota Neoptera Endopterygota Siphonaptera Hystrichopsylloidea Ctenophthalmidae Rhadinopsylla. Rhadinopsylla difficilis.
	- Q8WTF9_9NEOP 46 CTL 1.00 - 0.00 Engrailed (Fragment).
Eukaryota Metazoa Arthropoda Hexapoda Insecta Pterygota Neoptera Endopterygota Siphonaptera Pulicidae Pulicinae Pulex. Pulex irritans.
	- Q8WTG0_9NEOP 46 CTL 1.00 - 0.00 Engrailed (Fragment).
Eukaryota Metazoa Arthropoda Hexapoda Insecta Pterygota Neoptera Endopterygota Megaloptera Sialidae Sialis. Sialis hamata.
	- Q8WTF8_9NEOP 34 CTL 1.00 - 0.00 Engrailed (Fragment).
Eukaryota Metazoa Arthropoda Hexapoda Insecta Pterygota Neoptera Endopterygota Strepsiptera Mengenillidia Mengenillidae Mengenilla. Mengenilla sp. MFW-2001.
	- Q8WTG8_9NEOP 44 CTL 1.00 - 0.00 Engrailed (Fragment).
Eukaryota Metazoa Arthropoda Hexapoda Insecta Pterygota Neoptera Endopterygota Strepsiptera Stylopidia Stylopidae Stylopinae Stylops. Stylops melittae.
	- Q8WTF5_9NEOP 46 CTL 1.00 - 0.00 Engrailed (Fragment).
Eukaryota Metazoa Arthropoda Hexapoda Insecta Pterygota Neoptera Endopterygota Strepsiptera Stylopidia Myrmecolacidae Stichotrema. Stichotrema dallatorreanum.
	- Q9Y1J2_9NEOP 52 CTL 1.00 - 0.00 Engrailed (Fragment).
Eukaryota Metazoa Arthropoda Hexapoda Insecta Pterygota Neoptera Endopterygota Mecoptera Bittacidae Apterobittacus. Apterobittacus apterus (Wingless scorpionfly).
	- Q8WTI5_APTAP 47 CTL 1.00 - 0.00 Engrailed (Fragment).
Eukaryota Metazoa Arthropoda Hexapoda Insecta Pterygota Neoptera Endopterygota Mecoptera Bittacidae Hylobittacus. Hylobittacus apicalis.
	- Q8WTH2_9NEOP 38 CTL 1.00 - 0.00 Engrailed (Fragment).
Eukaryota Metazoa Arthropoda Hexapoda Insecta Pterygota Neoptera Endopterygota Mecoptera Boreidae Boreus. Boreus brumalis.
	- Q8WTI2_9NEOP 47 CTL 1.00 - 0.00 Engrailed (Fragment).
Eukaryota Metazoa Arthropoda Hexapoda Insecta Pterygota Neoptera Endopterygota Neuroptera Berothidae Lolomyia. Lolomyia texana.
	- Q8WTH0_9NEOP 46 CTL 1.00 - 0.00 Engrailed (Fragment).
Eukaryota Metazoa Arthropoda Hexapoda Insecta Pterygota Neoptera Orthopteroidea Orthoptera Caelifera Acridomorpha Acridoidea Acrididae Cyrtacanthacridinae Schistocerca. Schistocerca americana (American grasshopper).
	- HMEN_SCHAM 93 CTL 1.00 - 0.00 Segmentation polarity homeobox protein engrailed (G-EN) (Fragment).
	- Q6Q2A3_SCHAM 42 CTL 1.00 - 0.00 Distal-less (Fragment).
	- Q535V3_SCHAM 100 CTL 1.00 - 0.00 Iroquois-complex protein (Fragment).
	- Q95US2_SCHAM 341 CTL 1.00 - 0.00 Pairberry 2 transcription factor (Fragment).
	- Q26472_SCHAM 265 CTL 1.00 - 0.00 Even-skipped (Fragment).
	- Q5MQR4_SCHAM 158 CTL 1.00 - 0.00 Sine oculis-like protein (Fragment).
	- Q95US3_SCHAM 234 CTL 1.00 - 0.00 Pairberry 1 transcription factor (Fragment).
	- Q26469_SCHAM 331 PG7 1.00 B7 0.95 Homeotic protein.
Eukaryota Metazoa Arthropoda Hexapoda Insecta Pterygota Neoptera Orthopteroidea Orthoptera Caelifera Acridomorpha Acridoidea Acrididae Cyrtacanthacridinae Schistocerca. Schistocerca gregaria (Desert locust).
	- Q967U3_SCHGR 29 CTL 1.00 - 0.00 Ultrabithorax (Fragment).
	- Q967U5_SCHGR 29 CTL 1.00 - 0.00 Labial (Fragment).
	- Q95W39_SCHGR 173 CTL 1.00 - 0.00 Caudal (Fragment).
	- Q967U4_SCHGR 29 CTL 1.00 - 0.00 Deformed (Fragment).
	- Q0H2A6_SCHGR 271 CTL 1.00 - 0.00 Engrailed-2 (Fragment).
	- Q0H2A7_SCHGR 287 CTL 1.00 - 0.00 Engrailed-1.
	- Q9U5K8_SCHGR 379 PG3 1.00 A3 1.00 Group 3 homeodomain protein.
	- Q26498_SCHGR 106 PG5 1.00 C5 1.00 Sex combs reduced homeodomain protein homologue (Fragment).
	- ABDA_SCHGR 157 PG7 0.97 notB7 1.00 Homeobox protein abdominal-A homolog (Fragment).
	- Q26494_SCHGR 111 PG7 1.00 notB7 1.00 Divergent antennapedia-class homeodomain protein (Fragment).
Eukaryota Metazoa Arthropoda Hexapoda Insecta Pterygota Neoptera Orthopteroidea Orthoptera Caelifera Acridomorpha Acridoidea Acrididae Melanoplinae Melanoplus. Melanoplus sp. MFW-2001.
	- Q8WTG9_9ORTH 45 CTL 1.00 - 0.00 Engrailed (Fragment).
Eukaryota Metazoa Arthropoda Hexapoda Insecta Pterygota Neoptera Orthopteroidea Orthoptera Ensifera Gryllidae Gryllinae Gryllus. Gryllus bimaculatus (Two-spotted cricket).
	- Q5CCM8_GRYBI 75 CTL 1.00 - 0.00 Sex combs reduced (Fragment).
	- Q60FK2_GRYBI 116 CTL 1.00 - 0.00 Caudal (Fragment).
	- Q8T8C1_GRYBI 391 CTL 1.00 - 0.00 Aristaless protein.
	- Q5CCM9_GRYBI 55 CTL 1.00 - 0.00 Antennapedia (Fragment).
	- Q75WT0_GRYBI 200 CTL 1.00 - 0.00 Even-skipped.
	- Q5CCM7_GRYBI 165 CTL 1.00 - 0.00 Abdominal-A (Fragment).
	- Q5CCM6_GRYBI 63 CTL 1.00 - 0.00 Ultrabithorax (Fragment).
Eukaryota Metazoa Arthropoda Hexapoda Insecta Pterygota Neoptera Orthopteroidea Orthoptera Ensifera Gryllidae Gryllinae Acheta. Acheta domesticus (House cricket).
	- Q968V1_ACHDO 110 CTL 1.00 - 0.00 Engrailed (Fragment).
Eukaryota Metazoa Arthropoda Hexapoda Insecta Pterygota Neoptera Orthopteroidea Orthoptera Ensifera Tettigoniidae Mecopodinae Segestidea. Segestidea novaeguineae.
	- Q9Y1J1_9ORTH 55 CTL 1.00 - 0.00 Engrailed (Fragment).
Eukaryota Metazoa Arthropoda Hexapoda Insecta Pterygota Neoptera Orthopteroidea Phasmatodea Timematoidea Timematidae Timema. Timema knulli.
	- Q8WTF1_9NEOP 47 CTL 1.00 - 0.00 Engrailed (Fragment).
Eukaryota Metazoa Arthropoda Hexapoda Insecta Pterygota Neoptera Orthopteroidea Phasmatodea Euphasmida Phasmatoidea Heteronemiidae Oreophoetes. Oreophoetes peruana.
	- Q8WTG4_9NEOP 35 CTL 1.00 - 0.00 Engrailed (Fragment).
Eukaryota Metazoa Arthropoda Hexapoda Insecta Pterygota Neoptera Orthopteroidea Phasmatodea Euphasmida Phasmatoidea Heteronemiidae Carausius. Carausius morosus (Indian stick insect).
	- Q0H2A3_CARMO 101 CTL 1.00 - 0.00 Engrailed-2 (Fragment).
	- Q0H2A4_CARMO 99 CTL 1.00 - 0.00 Engrailed-1 (Fragment).
Eukaryota Metazoa Arthropoda Hexapoda Insecta Pterygota Neoptera Orthopteroidea Phasmatodea Euphasmida Phasmatoidea Phasmatidae Ctenomorphodes. Ctenomorphodes briareus.
	- Q8WTH8_9NEOP 34 CTL 1.00 - 0.00 Engrailed (Fragment).
Eukaryota Metazoa Arthropoda Hexapoda Insecta Pterygota Neoptera Orthopteroidea Phasmatodea Euphasmida Phyllioidea Heteropterygidae Obrimini Aretaon. Aretaon asperrimus (thorny stick insect).
	- Q8WTI4_9NEOP 36 CTL 1.00 - 0.00 Engrailed (Fragment).
Eukaryota Metazoa Arthropoda Hexapoda Insecta Pterygota Neoptera Orthopteroidea Phasmatodea Euphasmida Phyllioidea Heteropterygidae Heteropterygini Heteropteryx. Heteropteryx dilatata.
	- Q8WTH4_9NEOP 33 CTL 1.00 - 0.00 Engrailed (Fragment).
Eukaryota Metazoa Arthropoda Hexapoda Insecta Pterygota Neoptera Orthopteroidea Phasmatodea Euphasmida Phyllioidea Phylliidae Phyllium. Phyllium bioculatum.
	- Q8WTG2_9NEOP 47 CTL 1.00 - 0.00 Engrailed (Fragment).
Eukaryota Metazoa Arthropoda Hexapoda Insecta Pterygota Neoptera Orthopteroidea Dictyoptera Blattaria Blattoidea Blattidae Blattinae Periplaneta. Periplaneta americana (American cockroach).
	- Q9Y071_PERAM 333 CTL 1.00 - 0.00 Putative transcription factor.
	- Q9Y069_PERAM 211 CTL 1.00 - 0.00 Putative transcription factor.
	- Q9Y070_PERAM 427 CTL 1.00 - 0.00 Putative transcription factor.
	- Q9U0S0_PERAM 110 CTL 1.00 - 0.00 Putative transcription factor.
Eukaryota Metazoa Arthropoda Hexapoda Insecta Pterygota Neoptera Plecoptera Nemouroidea Taeniopterygidae Brachypterinae Taenionema. Taenionema palladium.
	- Q8WTF4_9NEOP 43 CTL 1.00 - 0.00 Engrailed (Fragment).
Eukaryota Metazoa Arthropoda Hexapoda Insecta Pterygota Neoptera Plecoptera Nemouroidea Capniidae Capnia. Capnia gracilaria (Slender snowfly).
	- Q8WTI1_CAPGR 47 CTL 1.00 - 0.00 Engrailed (Fragment).
Eukaryota Metazoa Arthropoda Hexapoda Insecta Pterygota Neoptera Paraneoptera Hemiptera Euhemiptera Heteroptera Panheteroptera Pentatomomorpha Lygaeoidea Lygaeidae Lygaeinae Oncopeltus. Oncopeltus fasciatus (Milkweed bug).
	- Q2F7G7_ONCFA 36 CTL 1.00 - 0.00 Homeodomain transcription factor Of-homeobox-b (Fragment).
	- Q2F7G9_ONCFA 36 CTL 1.00 - 0.00 Homeodomain transcription factor Of-repo (Fragment).
	- Q2F7H4_ONCFA 36 CTL 1.00 - 0.00 Homeodomain transcription factor Of-msh (Fragment).
	- Q2F7H0_ONCFA 36 CTL 1.00 - 0.00 Homeodomain transcription factor Of-unpg (Fragment).
	- Q2F7H3_ONCFA 36 CTL 1.00 - 0.00 Homeodomain transcription factor Of-homeobox-a (Fragment).
	- Q2F7H2_ONCFA 36 CTL 1.00 - 0.00 Homeodomain transcription factor Of-slou (Fragment).
	- Q5G004_ONCFA 236 CTL 1.00 - 0.00 Even-skipped protein.
	- Q6IT86_ONCFA 65 CTL 1.00 - 0.00 Ultrabithorax (Fragment).
	- Q2F7H5_ONCFA 36 CTL 1.00 - 0.00 Homeodomain transcription factor Of-lbe (Fragment).
	- Q6IT83_ONCFA 47 CTL 1.00 - 0.00 Antennapedia (Fragment).
	- Q6IT84_ONCFA 91 CTL 1.00 - 0.00 Abdominal-B (Fragment).
	- Q6PRG2_ONCFA 143 CTL 1.00 - 0.00 Distal-less (Fragment).
	- Q2F7H1_ONCFA 36 CTL 1.00 - 0.00 Homeodomain transcription factor Of-NK7.1 (Fragment).
	- Q2F7H6_ONCFA 36 CTL 1.00 - 0.00 Homeodomain transcription factor Of-BarH2 (Fragment).
	- Q6IT82_ONCFA 92 PG1 1.00 A1 0.74 Labial (Fragment).
	- Q9GT63_ONCFA 86 PG2 1.00 notB2 0.83 Proboscipedia (Fragment).
	- Q6IT88_ONCFA 470 PG2 1.00 B2 0.74 Proboscipedia (Fragment).
	- Q2F7I6_ONCFA 198 PG3 1.00 A3 0.94 Predicted zerknuellt protein.
	- Q5I4E4_ONCFA 82 PG4 1.00 D4 1.00 Deformed (Fragment).
Eukaryota Metazoa Arthropoda Hexapoda Insecta Pterygota Neoptera Paraneoptera Hemiptera Euhemiptera Membracoidea Membracidae Stictocephala. Stictocephala brevitylus.
	- Q8WTF6_9HEMI 47 CTL 1.00 - 0.00 Engrailed (Fragment).
Eukaryota Metazoa Arthropoda Hexapoda Insecta Pterygota Neoptera Paraneoptera Hemiptera Euhemiptera Membracoidea Membracidae Telamona. Telamona monticola.
	- Q8WTF3_9HEMI 47 CTL 1.00 - 0.00 Engrailed (Fragment).
Eukaryota Metazoa Arthropoda Hexapoda Insecta Pterygota Neoptera Paraneoptera Hemiptera Euhemiptera Fulgoroidea Delphacidae Delphacinae Delphacodes. Delphacodes campestris.
	- Q8WTH7_9HEMI 47 CTL 1.00 - 0.00 Engrailed (Fragment).
Eukaryota Metazoa Arthropoda Hexapoda Insecta Pterygota Palaeoptera Ephemeroptera Scapphodonta Ephemeridae Ephemera. Ephemera vulgata.
	- Q0H2A1_9INSE 96 CTL 1.00 - 0.00 Engrailed-2 (Fragment).
	- Q0H2A2_9INSE 94 CTL 1.00 - 0.00 Engrailed-1 (Fragment).
Eukaryota Metazoa Arthropoda Hexapoda Insecta Thysanura Lepismatidae Thermobia. Thermobia domestica (firebrat).
	- Q5SFN0_9INSE 126 CTL 1.00 - 0.00 Homeodomain transcription factor fushi tarazu (Fragment).
	- Q9UA54_9INSE 52 CTL 1.00 - 0.00 Abdominal-B protein (Fragment).
	- Q9UA49_9INSE 96 CTL 1.00 - 0.00 Engrailed-related 2 protein (Fragment).
	- Q9UA50_9INSE 94 CTL 1.00 - 0.00 Engrailed-related 1 protein (Fragment).
	- Q9UA48_9INSE 80 PG1 1.00 B1 1.00 Labial protein (Fragment).
	- Q9UA47_9INSE 58 PG2 1.00 notB2 0.93 Proboscipedia protein (Fragment).
	- Q5SFN1_9INSE 174 PG3 1.00 A3 0.77 Homeodomain transcription factor Hox3/zen (Fragment).
	- Q9UA51_9INSE 69 PG4 1.00 D4 1.00 Deformed protein (Fragment).
	- Q9UA46_9INSE 62 PG5 1.00 C5 1.00 Sex combs reduced protein (Fragment).
	- Q9UA53_9INSE 51 PG7 1.00 notB7 1.00 Antennapedia protein (Fragment).
	- Q9UA55_9INSE 67 PG7 1.00 notB7 1.00 Abdominal-A protein (Fragment).
Eukaryota Metazoa Arthropoda Hexapoda Collembola Arthropleona Entomobryoidea Isotomidae Proisotominae Folsomia. Folsomia candida.
	- Q967W2_9HEXA 77 CTL 0.72 - 0.00 Abdominal-B (Fragment).
	- Q0H299_9HEXA 102 CTL 1.00 - 0.00 Engrailed-2 (Fragment).
	- Q8T937_9HEXA 28 CTL 1.00 - 0.00 Homeobox protein FcNK2 (Fragment).
	- Q967X0_9HEXA 37 CTL 1.00 - 0.00 Proboscipedia (Fragment).
	- Q8T936_9HEXA 29 CTL 1.00 - 0.00 Caudal (Fragment).
	- Q8WRG3_9HEXA 64 CTL 1.00 - 0.00 Ultrabithorax (Fragment).
	- Q0H2A0_9HEXA 100 CTL 1.00 - 0.00 Engrailed-1 (Fragment).
	- Q967W6_9HEXA 87 CTL 1.00 - 0.00 Fushi tarazu (Fragment).
	- Q967X1_9HEXA 50 PG1 1.00 C1 1.00 Labial (Fragment).
	- Q967W9_9HEXA 225 PG3 1.00 A3 0.88 Hox3 (Fragment).
	- Q967W8_9HEXA 163 PG4 0.99 C4 1.00 Deformed (Fragment).
	- Q967W7_9HEXA 88 PG5 1.00 C5 1.00 Sex combs reduced (Fragment).
	- Q967W4_9HEXA 96 PG7 1.00 notB7 1.00 Ultrabithorax (Fragment).
	- Q967W3_9HEXA 78 PG7 0.94 notB7 1.00 Abdominal-A (Fragment).
	- Q967W5_9HEXA 70 PG7 1.00 notB7 0.93 Antennapedia (Fragment).
Eukaryota Metazoa Arthropoda Hexapoda Diplura Japygoidea Japygidae Metajapyx. Metajapyx sp. MFW-2001.
	- Q8WTH1_9HEXA 42 CTL 1.00 - 0.00 Engrailed (Fragment).
Eukaryota Metazoa Arthropoda Crustacea Branchiopoda Anostraca Artemiidae Artemia. Artemia sanfranciscana (Brine shrimp) (Artemia franciscana).
	- HMEN_ARTSF 349 CTL 1.00 - 0.00 Homeobox protein engrailed.
	- Q70LF3_ARTSF 315 CTL 1.00 - 0.00 Homeodomain transcription factor.
	- Q95W91_ARTSF 38 CTL 1.00 - 0.00 Proboscipedia (Fragment).
	- O17487_ARTSF 388 CTL 1.00 - 0.00 APH-1.
	- P90673_ARTSF 267 CTL 1.00 - 0.00 Af-ap protein (Fragment).
	- P90674_ARTSF 166 CTL 1.00 - 0.00 Af-pdm protein (Fragment).
	- Q70LF2_ARTSF 236 CTL 1.00 - 0.00 Homeodomain transcription factor (Fragment).
	- Q16999_ARTSF 48 CTL 1.00 - 0.00 AbdB protein (Fragment).
	- Q05009_ARTSF 146 PG4 1.00 D4 1.00 Dfd protein (Fragment).
	- Q2ENH0_ARTSF 133 PG4 1.00 D4 1.00 Deformed (Fragment).
	- Q05011_ARTSF 109 PG5 1.00 C5 1.00 Scr protein (Fragment).
	- ABDA_ARTSF 139 PG7 0.99 notB7 1.00 Homeobox protein abdominal-A homolog (Fragment).
	- Q05012_ARTSF 107 PG7 1.00 notB7 1.00 Ubx protein (Fragment).
	- Q05008_ARTSF 80 PG7 1.00 notB7 0.92 Antp protein (Fragment).
	- Q05010_ARTSF 94 PG7 0.83 notB7 1.00 Hx1 protein (Fragment).
	- Q14UV8_ARTSF 280 PG7 0.99 notB7 1.00 Ultrabithorax.
	- Q14UV9_ARTSF 357 PG7 1.00 B7 0.97 Antennapedia.
	- Q8WRG6_ARTSF 348 PG7 1.00 B7 0.97 Antennapedia.
	- Q8WRG5_ARTSF 279 PG7 0.99 notB7 1.00 Ultrabithorax.
	- Q2ENJ3_ARTSF 101 PG7 1.00 notB7 1.00 Abdominal-A (Fragment).
	- Q2ENJ2_ARTSF 101 PG7 1.00 notB7 1.00 Abdominal-A (Fragment).
Eukaryota Metazoa Arthropoda Crustacea Branchiopoda Anostraca Artemiidae Artemia. Artemia sp. Qi Xiang Cuo.
	- Q2ENG4_9CRUS 133 PG4 1.00 D4 1.00 Deformed (Fragment).
	- Q2ENG2_9CRUS 101 PG7 1.00 notB7 1.00 Abdominal-A (Fragment).
Eukaryota Metazoa Arthropoda Crustacea Branchiopoda Anostraca Artemiidae Artemia. Artemia sp. BaiYanNao.
	- Q2ENH2_9CRUS 133 PG4 1.00 D4 1.00 Deformed (Fragment).
Eukaryota Metazoa Arthropoda Crustacea Branchiopoda Anostraca Artemiidae Artemia. Artemia persimilis.
	- Q2ENH3_9CRUS 134 PG4 1.00 D4 1.00 Deformed (Fragment).
	- Q2ENJ4_9CRUS 101 PG7 1.00 notB7 1.00 Abdominal-A (Fragment).
Eukaryota Metazoa Arthropoda Crustacea Branchiopoda Anostraca Artemiidae Artemia. Artemia parthenogenetica (Brine shrimp).
	- Q2ENI0_ARTPA 101 PG7 0.99 notB7 1.00 Abdominal-A (Fragment).
	- Q2ENH9_ARTPA 101 PG7 0.99 notB7 1.00 Abdominal-A (Fragment).
	- Q2ENH5_ARTPA 101 PG7 0.99 notB7 1.00 Abdominal-A (Fragment).
	- Q2ENI4_ARTPA 101 PG7 0.99 notB7 1.00 Abdominal-A (Fragment).
	- Q2ENI1_ARTPA 101 PG7 0.99 notB7 1.00 Abdominal-A (Fragment).
	- Q2ENH7_ARTPA 101 PG7 0.99 notB7 1.00 Abdominal-A (Fragment).
Eukaryota Metazoa Arthropoda Crustacea Branchiopoda Anostraca Artemiidae Artemia. Artemia sinica.
	- Q2ENG7_9CRUS 133 PG4 1.00 D4 1.00 Deformed (Fragment).
	- Q2ENI6_9CRUS 101 PG7 0.99 notB7 1.00 Abdominal-A (Fragment).
	- Q2ENI7_9CRUS 101 PG7 0.97 notB7 1.00 Abdominal-A (Fragment).
	- Q2ENI9_9CRUS 101 PG7 0.95 notB7 1.00 Abdominal-A (Fragment).
	- Q2ENI8_9CRUS 101 PG7 0.95 notB7 1.00 Abdominal-A (Fragment).
Eukaryota Metazoa Arthropoda Crustacea Branchiopoda Anostraca Artemiidae Artemia. Artemia sp. MaDuo.
	- Q2ENG8_9CRUS 133 PG4 1.00 D4 1.00 Deformed (Fragment).
	- Q2ENJ0_9CRUS 101 PG7 1.00 notB7 1.00 Abdominal-A (Fragment).
Eukaryota Metazoa Arthropoda Crustacea Branchiopoda Anostraca Artemiidae Artemia. Artemia urmiana.
	- Q2ENG3_9CRUS 133 PG4 1.00 D4 1.00 Deformed (Fragment).
	- Q2ENI5_9CRUS 101 PG7 0.99 notB7 1.00 Abdominal-A (Fragment).
Eukaryota Metazoa Arthropoda Crustacea Branchiopoda Anostraca Artemiidae Artemia. Artemia sp. Kazakhstan HL-2005.
	- Q2ENG9_9CRUS 133 PG4 1.00 D4 1.00 Deformed (Fragment).
	- Q2ENJ1_9CRUS 101 PG7 1.00 notB7 1.00 Abdominal-A (Fragment).
Eukaryota Metazoa Arthropoda Crustacea Branchiopoda Diplostraca Cladocera Anomopoda Daphniidae Daphnia. Daphnia magna.
	- Q14UW6_9CRUS 369 PG7 1.00 notB7 1.00 Ultrabithorax.
	- Q95YH8_9CRUS 627 PG7 1.00 B7 0.97 Homeotic protein (Antennapedia).
Eukaryota Metazoa Arthropoda Crustacea Branchiopoda Diplostraca Cladocera Anomopoda Daphniidae Daphnia. Daphnia pulex.
	- Q07DR5_DAPPU 469 CTL 1.00 - 0.00 Pax-6.
	- Q07DR6_DAPPU 288 CTL 1.00 - 0.00 Pax-6 (Fragment).
Eukaryota Metazoa Arthropoda Crustacea Branchiopoda Diplostraca Cladocera Anomopoda Daphniidae Moina. Moina macrocopa.
	- Q14UW3_9CRUS 528 PG7 1.00 B7 0.97 Antennapedia.
	- Q14UW4_9CRUS 336 PG7 0.99 notB7 1.00 Ultrabithorax.
Eukaryota Metazoa Arthropoda Crustacea Branchiopoda Notostraca Triopsidae Triops. Triops longicaudatus.
	- Q006P7_9CRUS 39 CTL 1.00 - 0.00 Distal-less (Fragment).
	- Q006P8_9CRUS 36 CTL 1.00 - 0.00 Caudal (Fragment).
Eukaryota Metazoa Arthropoda Crustacea Maxillopoda Cirripedia Rhizocephala Kentrogonida Sacculinidae Sacculina. Sacculina carcini.
	- Q8T7S7_9MAXI 120 CTL 1.00 - 0.00 Class II POU protein (Fragment).
	- Q9GQP5_9MAXI 216 CTL 1.00 - 0.00 Caudal homeobox protein (Fragment).
	- Q9TZX1_9MAXI 325 CTL 1.00 - 0.00 Engrailed-a homeobox protein.
	- O96891_9MAXI 47 CTL 1.00 - 0.00 AbdominalB (Fragment).
	- Q8T7S5_9MAXI 112 CTL 1.00 - 0.00 Class III POU protein (Fragment).
	- Q94737_9MAXI 63 CTL 1.00 - 0.00 Engrailed (Fragment).
	- Q9GQV5_9MAXI 358 CTL 1.00 - 0.00 Engrailed-b homeobox protein.
	- Q9TZX0_9MAXI 321 CTL 1.00 - 0.00 Engrailed-a homeobox protein.
	- Q8T7S6_9MAXI 109 CTL 1.00 - 0.00 Class II POU protein (Fragment).
	- Q309F5_9MAXI 157 PG1 1.00 A1 0.89 Labial.
	- O96895_9MAXI 70 PG4 1.00 D4 1.00 Deformed (Fragment).
	- O96896_9MAXI 125 PG5 1.00 C5 1.00 Sex comb reduced (Fragment).
	- O96894_9MAXI 47 PG5 0.97 B7 0.98 Diva (Fragment).
	- Q8MX73_9MAXI 98 PG5 1.00 C5 1.00 Sex comb reduced (Fragment).
	- O96898_9MAXI 134 PG7 0.83 notB7 1.00 Ultrabithorax (Fragment).
	- Q8MX74_9MAXI 393 PG7 1.00 notB7 1.00 Diva.
	- O96897_9MAXI 369 PG7 1.00 B7 1.00 Antennapedia.
	- Q86LC3_9MAXI 338 PG9 1.00 C9 1.00 Abdominal B.
Eukaryota Metazoa Arthropoda Crustacea Maxillopoda Cirripedia Thoracica Sessilia Balanidae Elminius. Elminius modestus.
	- Q94564_9MAXI 63 CTL 1.00 - 0.00 Engrailed-a1 paralog (Fragment).
	- Q94565_9MAXI 63 CTL 1.00 - 0.00 Engrailed-a2 paralog (Fragment).
	- Q94566_9MAXI 63 CTL 1.00 - 0.00 Engrailed-b paralog (Fragment).
Eukaryota Metazoa Arthropoda Crustacea Maxillopoda Cirripedia Thoracica Sessilia Balanidae Balanus. Balanus perforatus.
	- Q93144_9MAXI 63 CTL 1.00 - 0.00 Engrailed-a paralog (Fragment).
	- Q93145_9MAXI 63 CTL 1.00 - 0.00 Engrailed-b paralog (Fragment).
Eukaryota Metazoa Arthropoda Crustacea Maxillopoda Cirripedia Thoracica Pedunculata Lepadidae Lepas. Lepas anatifera.
	- Q94588_9MAXI 63 CTL 1.00 - 0.00 Engrailed (Fragment).
Eukaryota Metazoa Arthropoda Crustacea Maxillopoda Cirripedia Acrothoracica Apygophora Trypetesidae Trypetesa. Trypetesa lampas.
	- Q94803_TRYLA 64 CTL 1.00 - 0.00 Engrailed (Fragment).
	- O96319_TRYLA 54 PG5 1.00 C5 1.00 Homeobox sex comb reduce protein (Fragment).
Eukaryota Metazoa Arthropoda Crustacea Maxillopoda Copepoda Calanoida Calanidae Calanus. Calanus helgolandicus.
	- Q86NB0_9MAXI 234 CTL 1.00 - 0.00 Putative antennapedia protein 2 (Fragment).
	- Q86NB1_9MAXI 76 PG7 1.00 notB7 0.93 Putative antennapedia protein 1 (Fragment).
Eukaryota Metazoa Arthropoda Crustacea Maxillopoda Copepoda Harpacticoida Harpactidae Tigriopus. Tigriopus californicus (Marine copepod).
	- Q8WRG4_TIGCA 74 CTL 1.00 - 0.00 Ultrabithorax (Fragment).
Eukaryota Metazoa Arthropoda Crustacea Malacostraca Eumalacostraca Peracarida Isopoda Oniscidea Porcellionidae Porcellio. Porcellio scaber (Common slater).
	- Q8WRG1_PORSC 96 CTL 1.00 - 0.00 Ultrabithorax (Fragment).
	- Q964U4_PORSC 138 CTL 1.00 - 0.00 Pdm protein (Fragment).
	- Q968U9_PORSC 96 CTL 1.00 - 0.00 Engrailed 2 (Fragment).
	- Q5U8M1_PORSC 98 CTL 0.97 - 0.00 Abdominal-B (Fragment).
	- Q964T7_PORSC 133 CTL 1.00 - 0.00 Vvl protein (Fragment).
	- Q968V0_PORSC 96 CTL 1.00 - 0.00 Engrailed (Fragment).
	- Q9U792_PORSC 76 PG1 1.00 C1 1.00 Labial protein (Fragment).
	- Q9U791_PORSC 84 PG2 1.00 notB2 0.94 Proboscipedia protein (Fragment).
	- Q9U790_PORSC 75 PG4 1.00 D4 1.00 Deformed protein (Fragment).
	- Q9XYD9_PORSC 63 PG5 1.00 C5 1.00 Homeotic sex combs reduced protein (Fragment).
	- Q9BN32_PORSC 71 PG7 0.94 notB7 1.00 Abd-A1 (Fragment).
	- Q9BN28_PORSC 80 PG7 1.00 notB7 1.00 Ubx (Fragment).
	- Q9BN29_PORSC 81 PG7 1.00 notB7 1.00 Ubx1 (Fragment).
	- Q14UV5_PORSC 258 PG7 1.00 A7 0.66 Antennapedia (Fragment).
	- Q9BN27_PORSC 81 PG7 1.00 B7 0.97 Antp (Fragment).
	- Q9BN31_PORSC 87 PG7 0.94 notB7 1.00 Abd-A2 (Fragment).
	- Q9BN30_PORSC 98 PG7 1.00 notB7 1.00 Abd-A3 (Fragment).
	- Q14UV6_PORSC 248 PG7 1.00 notB7 1.00 Ultrabithorax (Fragment).
Eukaryota Metazoa Arthropoda Crustacea Malacostraca Eumalacostraca Eucarida Decapoda Pleocyemata Astacidea Astacoidea Cambaridae Procambarus. Procambarus clarkii (Red swamp crayfish).
	- Q964V2_PROCL 77 CTL 1.00 - 0.00 Caudal protein (Fragment).
	- Q964U2_PROCL 137 CTL 1.00 - 0.00 Pdm protein (Fragment).
	- Q968U7_PROCL 96 CTL 1.00 - 0.00 Engrailed 2 (Fragment).
	- Q968U8_PROCL 96 CTL 1.00 - 0.00 Engrailed 1 (Fragment).
	- Q964U3_PROCL 133 CTL 1.00 - 0.00 Vvl protein (Fragment).
	- Q964V1_PROCL 64 PG5 1.00 C5 1.00 Scr protein (Fragment).
	- Q964V4_PROCL 78 PG7 1.00 notB7 1.00 Ubx protein (Fragment).
	- Q14UV3_PROCL 333 PG7 1.00 B7 0.96 Antennapedia.
	- Q14UV1_PROCL 278 PG7 1.00 B7 0.96 Antennapedia.
	- Q14UV2_PROCL 233 PG7 1.00 notB7 1.00 Ultrabithorax (Fragment).
	- Q964V3_PROCL 89 PG7 0.94 notB7 1.00 Abd-a protein (Fragment).
	- Q964V5_PROCL 55 PG7 1.00 notB7 1.00 Antp protein (Fragment).
Eukaryota Metazoa Arthropoda Crustacea Malacostraca Eumalacostraca Eucarida Decapoda Pleocyemata Astacidea Parastacoidea Parastacidae Cherax. Cherax destructor (Yabbie).
	- Q5U9P6_CHEDE 139 CTL 1.00 - 0.00 PaxIII-PAID (Fragment).
	- Q5U9P7_CHEDE 170 CTL 1.00 - 0.00 PaxIII (Fragment).
Eukaryota Metazoa Arthropoda Chelicerata Arachnida Scorpiones Iurida Chactoidea Euscorpiidae Euscorpiinae Euscorpius. Euscorpius flavicaudis.
	- Q5I8S3_9SCOR 82 CTL 1.00 - 0.00 Empty spiracles 2 (Fragment).
	- Q68LB1_9SCOR 79 CTL 1.00 - 0.00 Caudal (Fragment).
	- Q5XU01_9SCOR 99 CTL 1.00 - 0.00 Empty spiracles protein (Fragment).
	- Q5XTZ6_9SCOR 222 CTL 1.00 - 0.00 Orthodenticle protein (Fragment).
Eukaryota Metazoa Arthropoda Chelicerata Arachnida Araneae Araneomorphae Entelegynae Lycosoidea Ctenidae Cupiennius. Cupiennius salei (Wandering spider).
	- Q5K3P8_CUPSA 195 CTL 1.00 - 0.00 Pairberry (Fragment).
	- O76848_CUPSA 244 CTL 1.00 - 0.00 Homeobox protein.
	- Q8T397_CUPSA 156 CTL 1.00 - 0.00 Engrailed-2 (Fragment).
	- Q8I4A0_CUPSA 217 CTL 1.00 - 0.00 Apterous-2 (Fragment).
	- Q70WC6_CUPSA 329 CTL 1.00 - 0.00 Extradenticle 2.
	- Q70WC7_CUPSA 453 CTL 1.00 - 0.00 Extradenticle 1.
	- Q9NFW7_CUPSA 278 CTL 1.00 - 0.00 DNA-binding-protein even skipped.
	- Q8I4A2_CUPSA 290 CTL 1.00 - 0.00 Nubbin (Fragment).
	- Q9BI27_CUPSA 314 CTL 1.00 - 0.00 Distal-less (Fragment).
	- Q70WC5_CUPSA 505 CTL 1.00 - 0.00 Homothorax 1.
	- Q70WD5_CUPSA 471 CTL 1.00 - 0.00 Homothorax 2.
	- Q8I4A1_CUPSA 253 CTL 1.00 - 0.00 Apterous-1 (Fragment).
	- Q5K3Q0_CUPSA 211 CTL 1.00 - 0.00 Pairberry (Fragment).
	- Q5K3P9_CUPSA 181 CTL 1.00 - 0.00 Pairberry (Fragment).
	- O76842_CUPSA 173 PG1 1.00 C1 1.00 Homeobox protein.
	- O62523_CUPSA 576 PG3 1.00 D3 0.89 Hox3 protein.
	- O76843_CUPSA 263 PG4 1.00 D4 1.00 Homeobox protein (Fragment).
	- O76845_CUPSA 142 PG7 1.00 notB7 1.00 Ultrabithorax-1 (Fragment).
	- O76847_CUPSA 245 PG7 0.97 notB7 1.00 Homeobox protein (Fragment).
	- Q2WCQ4_CUPSA 178 PG7 1.00 notB7 1.00 Fushi tarazu (Fragment).
	- O76846_CUPSA 111 PG7 1.00 notB7 1.00 Ultrabithorax-2 (Fragment).
	- O76844_CUPSA 172 PG7 1.00 B7 0.96 Homeobox protein (Fragment).
	- Q9XZR3_CUPSA 335 PG9 1.00 C9 1.00 Abdominal-B.
Eukaryota Metazoa Arthropoda Chelicerata Arachnida Araneae Araneomorphae Entelegynae Araneoidea Theridiidae Achaearanea. Achaearanea tepidariorum (House spider).
	- Q869A2_ACHTE 303 CTL 1.00 - 0.00 Orthodenticle.
	- Q869A1_ACHTE 300 CTL 1.00 - 0.00 Caudal.
	- Q75UQ9_ACHTE 204 CTL 1.00 - 0.00 Engrailed.
	- Q9NJF4_ACHTE 73 PG2 1.00 notB2 0.98 Proboscipedia (Fragment).
	- Q9NJF2_ACHTE 52 PG3 1.00 A3 0.59 Hox-3 (Fragment).
	- Q9NJF5_ACHTE 75 PG4 1.00 D4 1.00 Deformed-2 (Fragment).
Eukaryota Metazoa Arthropoda Chelicerata Arachnida Araneae Araneomorphae Entelegynae Araneoidea Theridiidae Steatoda. Steatoda triangulosa.
	- Q964T9_9ARAC 133 CTL 1.00 - 0.00 VvlB protein (Fragment).
	- Q964U0_9ARAC 133 CTL 1.00 - 0.00 VvlA protein (Fragment).
	- Q964U1_9ARAC 137 CTL 1.00 - 0.00 Pdm protein (Fragment).
	- Q964T8_9ARAC 133 CTL 1.00 - 0.00 VvlC protein (Fragment).
Eukaryota Metazoa Arthropoda Chelicerata Arachnida Araneae Araneomorphae Entelegynae Agelenidae Tegenaria. Tegenaria saeva.
	- Q5XTZ9_9ARAC 219 CTL 1.00 - 0.00 Orthodenticle protein (Fragment).
	- Q5XU02_9ARAC 129 CTL 1.00 - 0.00 Empty spiracles protein (Fragment).
Eukaryota Metazoa Arthropoda Chelicerata Arachnida Araneae Araneomorphae Entelegynae Amaurobiidae Amaurobius. Amaurobius sp. FS-2004.
	- Q5XU00_9ARAC 35 CTL 1.00 - 0.00 Empty spiracles protein (Fragment).
Eukaryota Metazoa Arthropoda Chelicerata Arachnida Araneae Mygalomorphae Theraphosidae Psalmopoeus. Psalmopoeus cambridgei (Trinidad chevron tarantula).
	- Q5XTZ7_PSACA 38 CTL 1.00 - 0.00 Orthodenticle protein (Fragment).
Eukaryota Metazoa Arthropoda Chelicerata Arachnida Acari Acariformes Sarcoptiformes Oribatida Desmonomata Trhypochthonioidea Trhypochthoniidae Archegozetes. Archegozetes longisetosus.
	- O77140_9ACAR 48 CTL 1.00 - 0.00 Engrailed (Fragment).
	- O77141_9ACAR 54 CTL 1.00 - 0.00 Orthodenticle (Fragment).
	- O77142_9ACAR 60 PG2 1.00 notB2 0.97 Proboscipedia (Fragment).
	- O77207_9ACAR 60 PG3 1.00 A3 0.95 Hox 3 (Fragment).
	- O77139_9ACAR 60 PG4 1.00 D4 1.00 Deformed (Fragment).
	- O77143_9ACAR 60 PG5 1.00 C5 1.00 Sex combs reduced (Fragment).
	- O77138_9ACAR 63 PG7 1.00 notB7 1.00 Antennapedia (Fragment).
	- Q9NGX5_9ACAR 278 PG7 1.00 notB7 1.00 Fushi tarazu-like protein (Fragment).
Eukaryota Metazoa Arthropoda Chelicerata Arachnida Acari Acariformes Trombidiformes Prostigmata Anystina Eleutherengona Raphignathae Tetranychoidea Tetranychidae Tetranychus. Tetranychus urticae (Two-spotted spider mite).
	- Q6YI40_TETUR 185 CTL 1.00 - 0.00 Pax3/7 homeoprotein (Fragment).
Eukaryota Metazoa Arthropoda Chelicerata Pycnogonida Pantopoda Endeidae Endeis. Endeis spinosa.
	- Q1G692_9CHEL 271 PG1 1.00 B1 0.99 Homeobox protein labial (Fragment).
	- Q1G691_9CHEL 558 PG2 1.00 notB2 0.54 Homeobox protein proboscipedia (Fragment).
	- Q1G689_9CHEL 265 PG5 1.00 C5 1.00 Homeobox protein sex comb reduced (Fragment).
	- Q1G690_9CHEL 325 PG5 0.84 C5 1.00 Homeobox protein deformed.
Eukaryota Metazoa Arthropoda Myriapoda Chilopoda Pleurostigmophora Lithobiomorpha Lithobiidae Lithobius. Lithobius atkinsoni.
	- Q8WRM5_9MYRI 76 CTL 1.00 - 0.00 Fushi tarazu (Fragment).
	- Q8WRM7_9MYRI 81 CTL 1.00 - 0.00 Engrailed (Fragment).
	- Q8WRM6_9MYRI 204 CTL 1.00 - 0.00 Even-skipped (Fragment).
	- Q8WRM0_9MYRI 80 CTL 1.00 - 0.00 Ultrabithorax (Fragment).
	- Q8WRN0_9MYRI 54 CTL 1.00 - 0.00 Abdominal-B (Fragment).
	- Q8WRM3_9MYRI 73 PG1 0.83 B1 1.00 Labial (Fragment).
	- Q8WRM2_9MYRI 627 PG2 1.00 notB2 1.00 Proboscipedia (Fragment).
	- Q8WRM4_9MYRI 356 PG3 1.00 A3 0.90 Hox3 (Fragment).
	- Q8WRM8_9MYRI 107 PG4 1.00 D4 1.00 Deformed (Fragment).
	- Q8WRM1_9MYRI 63 PG4 1.00 B7 0.77 Sex combs reduced (Fragment).
	- Q8WRM9_9MYRI 59 PG7 0.69 notB7 1.00 Antennapedia (Fragment).
Eukaryota Metazoa Arthropoda Myriapoda Chilopoda Pleurostigmophora Lithobiomorpha Lithobiidae Lithobius. Lithobius forficatus.
	- Q967U7_LITFO 30 CTL 1.00 - 0.00 Unplugged (Fragment).
	- Q967V0_LITFO 30 CTL 1.00 - 0.00 Ultrabithorax (Fragment).
	- O61914_LITFO 63 CTL 1.00 - 0.00 Engrailed homeodomain protein (Fragment).
	- Q967V1_LITFO 30 CTL 1.00 - 0.00 Antennapedia 2 (Fragment).
	- Q967V3_LITFO 30 CTL 1.00 - 0.00 Fushi tarazu (Fragment).
	- Q95PT5_LITFO 62 CTL 1.00 - 0.00 Putative engrailed protein (Fragment).
	- Q95NM7_LITFO 28 CTL 1.00 - 0.00 Labial (Proboscipedia 2) (Fragment).
	- Q967U8_LITFO 30 CTL 1.00 - 0.00 Abdominal-B (Fragment).
	- Q967V7_LITFO 137 PG2 1.00 notB2 1.00 Proboscipedia 1 (Fragment).
	- Q967V6_LITFO 94 PG4 1.00 D4 1.00 Deformed (Fragment).
	- Q967V5_LITFO 48 PG5 1.00 C5 1.00 Sex combs reduced 1 (Fragment).
	- Q967U9_LITFO 72 PG5 0.62 C5 1.00 Abdominal-A1 (Fragment).
	- Q967V4_LITFO 89 PG5 1.00 C5 1.00 Sex combs reduced 2 (Fragment).
	- Q967V2_LITFO 79 PG7 1.00 notB7 0.93 Antennapedia 1 (Fragment).
Eukaryota Metazoa Arthropoda Myriapoda Chilopoda Pleurostigmophora Lithobiomorpha Lithobiidae Eupolybothrus. Eupolybothrus grossipes.
	- Q95PU2_9MYRI 62 CTL 1.00 - 0.00 Putative engrailed protein (Fragment).
Eukaryota Metazoa Arthropoda Myriapoda Chilopoda Pleurostigmophora Geophilomorpha Geophilidae Pachymerium. Pachymerium ferrugineum.
	- Q95PN0_9MYRI 62 CTL 1.00 - 0.00 Putative engrailed protein (Fragment).
	- Q95PN1_9MYRI 62 CTL 1.00 - 0.00 Putative engrailed A protein (Fragment).
	- Q95UP5_9MYRI 43 CTL 1.00 - 0.00 Ultrabithorax (Fragment).
	- Q9NFQ6_9MYRI 29 CTL 1.00 - 0.00 Putative proboscipedia (Fragment).
	- Q9NFR3_9MYRI 29 CTL 1.00 - 0.00 Putative Abdominal-B (Fragment).
	- Q95PN2_9MYRI 62 CTL 1.00 - 0.00 Putative engrailed protein (Fragment).
	- Q9NFQ7_9MYRI 40 CTL 1.00 - 0.00 Putative Hox3 / zerknuellt (Fragment).
	- Q95UP6_9MYRI 41 PG1 1.00 B1 1.00 Labial (Fragment).
	- Q9NFQ5_9MYRI 65 PG4 1.00 D4 1.00 Putative Deformed (Fragment).
	- Q9NFQ8_9MYRI 65 PG4 1.00 D4 1.00 Putative Deformed (Fragment).
	- Q9NFR2_9MYRI 40 PG5 1.00 C5 0.74 Putative abdominal-A (Fragment).
	- Q9NFR1_9MYRI 40 PG5 1.00 C5 1.00 Putative Antennapedia (Fragment).
	- Q9NFQ9_9MYRI 40 PG5 1.00 C5 1.00 Putative Sex combs reduced (Fragment).
	- Q9NFR0_9MYRI 57 PG7 1.00 notB7 1.00 Putative fushi-tarazu (Fragment).
Eukaryota Metazoa Arthropoda Myriapoda Chilopoda Pleurostigmophora Geophilomorpha Geophilidae Geophilus. Geophilus easoni.
	- Q95UC2_9MYRI 61 CTL 1.00 - 0.00 Homeodomain protein engrailed (Fragment).
	- Q95UB5_9MYRI 40 CTL 1.00 - 0.00 Fushi tarazu (Fragment).
Eukaryota Metazoa Arthropoda Myriapoda Chilopoda Pleurostigmophora Geophilomorpha Geophilidae Geophilus. Geophilus carpophagus (Centipede).
	- Q95UB6_GEOCO 40 CTL 1.00 - 0.00 Fushi tarazu (Fragment).
	- Q95UC3_GEOCO 61 CTL 1.00 - 0.00 Homeodomain protein engrailed (Fragment).
Eukaryota Metazoa Arthropoda Myriapoda Chilopoda Pleurostigmophora Geophilomorpha Geophilidae Geophilus. Geophilus insculptus.
	- Q95UB4_9MYRI 40 CTL 1.00 - 0.00 Fushi tarazu (Fragment).
	- Q95UC1_9MYRI 61 CTL 1.00 - 0.00 Homeodomain protein engrailed (Fragment).
Eukaryota Metazoa Arthropoda Myriapoda Chilopoda Pleurostigmophora Geophilomorpha Geophilidae Brachygeophilus. Brachygeophilus truncorum.
	- Q95UB7_9MYRI 40 CTL 1.00 - 0.00 Fushi tarazu (Fragment).
	- Q95UC4_9MYRI 61 CTL 1.00 - 0.00 Homeodomain protein engrailed (Fragment).
Eukaryota Metazoa Arthropoda Myriapoda Chilopoda Pleurostigmophora Geophilomorpha Geophilidae Necrophloeophagus. Necrophloeophagus flavus.
	- Q95UB2_9MYRI 40 CTL 1.00 - 0.00 Fushi tarazu (Fragment).
	- Q95UB9_9MYRI 61 CTL 1.00 - 0.00 Homeodomain protein engrailed (Fragment).
Eukaryota Metazoa Arthropoda Myriapoda Chilopoda Pleurostigmophora Geophilomorpha Linotaeniidae Strigamia. Strigamia maritima.
	- Q95UB8_9MYRI 202 CTL 1.00 - 0.00 Homeodomain protein engrailed (Fragment).
	- Q95UB1_9MYRI 40 CTL 1.00 - 0.00 Fushi tarazu (Fragment).
	- Q698K3_9MYRI 113 CTL 1.00 - 0.00 Caudal (Fragment).
	- Q1KY83_9MYRI 289 PG7 0.97 notB7 1.00 Abdominal-A.
	- Q1KY84_9MYRI 267 PG7 1.00 notB7 1.00 Ultrabithorax.
	- Q1KY85_9MYRI 64 PG7 0.75 notB7 1.00 Antennapedia (Fragment).
	- Q1KY82_9MYRI 293 PG9 1.00 C9 1.00 Abdominal-B.
Eukaryota Metazoa Arthropoda Myriapoda Chilopoda Pleurostigmophora Geophilomorpha Himantariidae Haplophilus. Haplophilus subterraneus.
	- Q95UC0_9MYRI 61 CTL 1.00 - 0.00 Homeodomain protein engrailed (Fragment).
	- Q95UB3_9MYRI 40 CTL 1.00 - 0.00 Fushi tarazu (Fragment).
Eukaryota Metazoa Arthropoda Myriapoda Chilopoda Pleurostigmophora Geophilomorpha Mecistocephalidae Dicellophilus. Dicellophilus carniolensis.
	- Q95PU6_9MYRI 62 CTL 1.00 - 0.00 Putative engrailed protein (Fragment).
Eukaryota Metazoa Arthropoda Myriapoda Chilopoda Pleurostigmophora Craterostigmomorpha Craterostigmidae Craterostigmus. Craterostigmus tasmanianus.
	- Q95PV0_9MYRI 62 CTL 1.00 - 0.00 Putative engrailed protein (Fragment).
Eukaryota Metazoa Arthropoda Myriapoda Chilopoda Pleurostigmophora Scolopendromorpha Scolopendridae Ethmostigmus. Ethmostigmus rubripes.
	- O44260_9MYRI 77 PG5 0.75 C5 1.00 Sex combs reduced (Fragment).
	- O44258_9MYRI 115 PG5 1.00 C5 1.00 Deformed (Fragment).
	- O44257_9MYRI 76 PG7 1.00 notB7 0.93 Antennapedia (Fragment).
	- O44261_9MYRI 104 PG7 1.00 notB7 1.00 Ultrabithorax (Fragment).
	- O44259_9MYRI 56 PG7 1.00 notB7 1.00 Fushi tarazu (Fragment).
	- O44256_9MYRI 88 PG7 0.96 notB7 1.00 Abdominal-A (Fragment).
Eukaryota Metazoa Arthropoda Myriapoda Chilopoda Pleurostigmophora Scolopendromorpha Scolopendridae Scolopendra. Scolopendra cingulata.
	- Q95PM6_9MYRI 62 CTL 1.00 - 0.00 Putative engrailed protein (Fragment).
Eukaryota Metazoa Arthropoda Myriapoda Chilopoda Pleurostigmophora Scolopendromorpha Cryptopidae Cryptops. Cryptops parisi.
	- Q95PV1_9MYRI 62 CTL 1.00 - 0.00 Putative engrailed protein (Fragment).
Eukaryota Metazoa Arthropoda Myriapoda Pauropoda Pauropodidae Pauropus. Pauropus sp. Wye-1996.
	- Q9BJE1_9MYRI 28 CTL 1.00 - 0.00 Antennapedia-like protein (Fragment).
	- Q9BJD9_9MYRI 28 CTL 1.00 - 0.00 Abdominal B-like protein (Fragment).
	- Q9BJE3_9MYRI 28 CTL 1.00 - 0.00 Sex combs reduced-like protein (Fragment).
	- Q9BJE0_9MYRI 28 CTL 1.00 - 0.00 Ultrabithorax-like protein (Fragment).
	- Q9BJE2_9MYRI 28 CTL 1.00 - 0.00 Abdominal A-like protein (Fragment).
	- Q9BJE5_9MYRI 28 CTL 1.00 - 0.00 Labial-like protein (Fragment).
Eukaryota Metazoa Arthropoda Myriapoda Diplopoda Pentazonia Glomerida Glomeridae Glomeris. Glomeris marginata.
	- Q0VZ54_9MYRI 73 CTL 1.00 - 0.00 Ultrabithorax (Fragment).
	- Q708D1_9MYRI 95 CTL 1.00 - 0.00 Engrailed protein (Fragment).
	- Q0VZ53_9MYRI 107 CTL 1.00 - 0.00 Abdominal-A (Fragment).
	- Q0VZ59_9MYRI 159 CTL 1.00 - 0.00 Hox3 protein (Fragment).
	- Q7YTA0_9MYRI 272 CTL 1.00 - 0.00 Homothorax protein (Fragment).
	- Q7YTA3_9MYRI 163 CTL 1.00 - 0.00 Distal-less protein (Fragment).
	- Q0VZ61_9MYRI 73 PG1 1.00 B1 0.84 Labial protein (Fragment).
	- Q0VZ60_9MYRI 236 PG2 1.00 notB2 1.00 Proboscipedia protein (Fragment).
	- Q0VZ58_9MYRI 125 PG5 1.00 C5 1.00 Deformed (Fragment).
	- Q0VZ57_9MYRI 80 PG6 0.45 B6 0.88 Sex combs reduced (Fragment).
	- Q0VZ55_9MYRI 58 PG7 0.69 notB7 1.00 Antennapedia (Fragment).
	- Q0VZ56_9MYRI 365 PG7 1.00 notB7 1.00 Fushi tarazu.
Eukaryota Metazoa Arthropoda Myriapoda Diplopoda Helminthomorpha Spirostreptida Spirostreptidae Archispirostreptus. Archispirostreptus gigas (African giant black millipede).
	- Q8WRG2_9MYRI 78 CTL 1.00 - 0.00 Ultrabithorax (Fragment).
Eukaryota Metazoa Arthropoda Myriapoda Symphyla Scutigerellidae Scutigerella. Scutigerella immaculata (garden symphylan).
	- Q9GPK6_9MYRI 28 CTL 1.00 - 0.00 Sex combs reduced protein (Fragment).
	- Q9GPK4_9MYRI 28 CTL 1.00 - 0.00 Abdominal-B protein (Fragment).
	- Q9GPK5_9MYRI 28 CTL 1.00 - 0.00 Abdominal-A protein (Fragment).
	- Q9GPK8_9MYRI 28 CTL 1.00 - 0.00 Labial protein (Fragment).
Eukaryota Metazoa Chordata Craniata Vertebrata Euteleostomi Mammalia Eutheria Euarchontoglires Primates Haplorrhini Catarrhini Hominidae Homo. Homo sapiens (Human).
	- ADNP_HUMAN 1102 CTL 1.00 - 0.00 Activity-dependent neuroprotector (Activity-dependent neuroprotective protein).
	- ALX3_HUMAN 343 CTL 1.00 - 0.00 Homeobox protein aristaless-like 3 (Proline-rich transcription factor ALX3).
	- ALX4_HUMAN 411 CTL 1.00 - 0.00 Homeobox protein aristaless-like 4.
	- ARX_HUMAN 562 CTL 1.00 - 0.00 Homeobox protein ARX (Aristaless-related homeobox).
	- ATBF1_HUMAN 3703 CTL 1.00 - 0.00 Alpha-fetoprotein enhancer-binding protein (AT motif-binding factor) (AT-binding transcription factor 1).
	- BARH1_HUMAN 327 CTL 1.00 - 0.00 BarH-like 1 homeobox protein.
	- BARH2_HUMAN 387 CTL 1.00 - 0.00 BarH-like 2 homeobox protein.
	- BARX1_HUMAN 225 CTL 1.00 - 0.00 Homeobox protein BarH-like 1.
	- BARX2_HUMAN 254 CTL 1.00 - 0.00 Homeobox protein BarH-like 2.
	- CART1_HUMAN 326 CTL 1.00 - 0.00 Cartilage homeoprotein 1 (CART-1).
	- CDX1_HUMAN 265 CTL 1.00 - 0.00 Homeobox protein CDX-1 (Caudal-type homeobox protein 1).
	- CDX2_HUMAN 313 CTL 1.00 - 0.00 Homeobox protein CDX-2 (Caudal-type homeobox protein 2) (CDX-3).
	- CDX4_HUMAN 284 CTL 1.00 - 0.00 Homeobox protein CDX-4 (Caudal-type homeobox protein 4).
	- CHX10_HUMAN 361 CTL 1.00 - 0.00 Homeobox protein CHX10 (Ceh-10 homeodomain-containing homolog).
	- CRX_HUMAN 299 CTL 1.00 - 0.00 Cone-rod homeobox protein.
	- CUTL1_HUMAN 1505 CTL 1.00 - 0.00 Homeobox protein cut-like 1 (CCAAT displacement protein) (CDP).
	- CUTL2_HUMAN 1424 CTL 1.00 - 0.00 Homeobox protein cut-like 2 (Homeobox protein Cux-2) (Cut-like 2).
	- DLX1_HUMAN 255 CTL 1.00 - 0.00 Homeobox protein DLX-1.
	- DLX2_HUMAN 328 CTL 1.00 - 0.00 Homeobox protein DLX-2.
	- DLX3_HUMAN 287 CTL 1.00 - 0.00 Homeobox protein DLX-3.
	- DLX4_HUMAN 240 CTL 1.00 - 0.00 Homeobox protein DLX-4 (DLX-7) (DLX-8) (Beta protein 1).
	- DLX5_HUMAN 289 CTL 1.00 - 0.00 Homeobox protein DLX-5.
	- DLX6_HUMAN 175 CTL 1.00 - 0.00 Homeobox protein DLX-6.
	- DUX1_HUMAN 170 CTL 1.00 - 0.00 Double homeobox protein 1.
	- DUX2_HUMAN 80 CTL 1.00 - 0.00 Putative double homeobox protein 2.
	- DUX3_HUMAN 197 CTL 1.00 - 0.00 Putative double homeobox protein 3.
	- DUX4_HUMAN 424 CTL 1.00 - 0.00 Double homeobox protein 4 (Double homeobox protein 10) (Double homeobox protein 4/10).
	- DUX5_HUMAN 197 CTL 1.00 - 0.00 Double homeobox protein 5.
	- EMX1_HUMAN 257 CTL 1.00 - 0.00 Homeobox protein EMX1 (Empty spiracles homolog 1) (Empty spiracles- like protein 1).
	- EMX2_HUMAN 252 CTL 1.00 - 0.00 Homeobox protein EMX2 (Empty spiracles homolog 2) (Empty spiracles- like protein 2).
	- ESX1L_HUMAN 406 CTL 1.00 - 0.00 " Extraembryonic, spermatogenesis, homeobox 1-like protein."
	- EVX1_HUMAN 407 CTL 1.00 - 0.00 Homeobox even-skipped homolog protein 1 (EVX-1).
	- EVX2_HUMAN 476 CTL 1.00 - 0.00 Homeobox even-skipped homolog protein 2 (EVX-2).
	- GBX1_HUMAN 363 CTL 1.00 - 0.00 Homeobox protein GBX-1 (Gastrulation and brain-specific homeobox protein 1).
	- GBX2_HUMAN 348 CTL 1.00 - 0.00 Homeobox protein GBX-2 (Gastrulation and brain-specific homeobox protein 2).
	- GSC_HUMAN 257 CTL 1.00 - 0.00 Homeobox protein goosecoid.
	- GSCL_HUMAN 205 CTL 1.00 - 0.00 Homeobox protein goosecoid-like (GSC-2).
	- GSH2_HUMAN 304 CTL 1.00 - 0.00 Homeobox protein GSH-2.
	- GSHI_HUMAN 264 CTL 1.00 - 0.00 Homeobox protein GSH-1.
	- HESX1_HUMAN 185 CTL 1.00 - 0.00 Homeobox expressed in ES cells 1 (Homeobox protein ANF) (hAnf).
	- HHEX_HUMAN 270 CTL 1.00 - 0.00 Homeobox protein PRH (Hematopoietically expressed homeobox) (Homeobox protein HEX).
	- HLX1_HUMAN 488 CTL 1.00 - 0.00 Homeobox protein HLX1 (Homeobox protein HB24).
	- HLXB9_HUMAN 403 CTL 1.00 - 0.00 Homeobox protein HB9.
	- HMBX1_HUMAN 420 CTL 1.00 - 0.00 Homeobox-containing protein 1.
	- HME1_HUMAN 392 CTL 1.00 - 0.00 Homeobox protein engrailed-1 (Hu-En-1).
	- HME2_HUMAN 333 CTL 1.00 - 0.00 Homeobox protein engrailed-2 (Hu-En-2).
	- HNF1A_HUMAN 631 CTL 1.00 - 0.00 Hepatocyte nuclear factor 1-alpha (HNF-1A) (Liver-specific transcription factor LF-B1) (LFB1) (Transcription factor 1) (TCF-1).
	- HNF1B_HUMAN 557 CTL 1.00 - 0.00 Hepatocyte nuclear factor 1-beta (HNF-1beta) (HNF-1B) (Variant hepatic nuclear factor 1) (VHNF1) (Homeoprotein LFB3) (Transcription factor 2) (TCF-2).
	- HNF6_HUMAN 465 CTL 1.00 - 0.00 Hepatocyte nuclear factor 6 (HNF-6) (One cut domain family member 1).
	- HOMEZ_HUMAN 525 CTL 1.00 - 0.00 Homeobox and leucine zipper protein Homez (Homeodomain leucine zipper- containing factor).
	- HOP_HUMAN 73 CTL 1.00 - 0.00 Homeodomain-only protein (Lung cancer-associated Y protein) (Odd homeobox protein 1) (Not expressed in choriocarcinoma protein 1).
	- IPF1_HUMAN 283 CTL 1.00 - 0.00 Insulin promoter factor 1 (IPF-1) (Pancreas/duodenum homeobox 1) (PDX- 1) (Islet/duodenum homeobox-1) (IDX-1) (Somatostatin-transactivating factor 1) (STF-1) (Insulin upstream factor 1) (IUF-1) (Glucose- sensitive factor)
	- IRX1_HUMAN 480 CTL 1.00 - 0.00 Iroquois-class homeodomain protein IRX-1 (Iroquois homeobox protein 1) (Homeodomain protein IRXA1).
	- IRX2_HUMAN 471 CTL 1.00 - 0.00 Iroquois-class homeodomain protein IRX-2 (Iroquois homeobox protein 2) (Homeodomain protein IRXA2).
	- IRX3_HUMAN 501 CTL 1.00 - 0.00 Iroquois-class homeodomain protein IRX-3 (Iroquois homeobox protein 3) (Homeodomain protein IRXB1).
	- IRX4_HUMAN 519 CTL 1.00 - 0.00 Iroquois-class homeodomain protein IRX-4 (Iroquois homeobox protein 4) (Homeodomain protein IRXA3).
	- IRX5_HUMAN 482 CTL 1.00 - 0.00 Iroquois-class homeodomain protein IRX-5 (Iroquois homeobox protein 5) (Homeodomain protein IRXB2) (IRX-2A).
	- IRX6_HUMAN 446 CTL 1.00 - 0.00 Iroquois-class homeodomain protein IRX-6 (Iroquois homeobox protein 6) (Homeodomain protein IRXB3).
	- ISL1_HUMAN 349 CTL 1.00 - 0.00 Insulin gene enhancer protein ISL-1 (Islet-1).
	- ISL2_HUMAN 359 CTL 1.00 - 0.00 Insulin gene enhancer protein ISL-2 (Islet-2).
	- LASS2_HUMAN 380 CTL 1.00 - 0.00 LAG1 longevity assurance homolog 2 (Tumor metastasis-suppressor gene 1 protein) (SP260).
	- LASS3_HUMAN 383 CTL 1.00 - 0.00 LAG1 longevity assurance homolog 3.
	- LASS4_HUMAN 394 CTL 1.00 - 0.00 LAG1 longevity assurance homolog 4.
	- LASS5_HUMAN 392 CTL 1.00 - 0.00 LAG1 longevity assurance homolog 5.
	- LASS6_HUMAN 384 CTL 1.00 - 0.00 LAG1 longevity assurance homolog 6.
	- LBX1_HUMAN 280 CTL 1.00 - 0.00 Transcription factor LBX1 (Ladybird homeobox protein homolog 1).
	- LHX1_HUMAN 406 CTL 1.00 - 0.00 LIM/homeobox protein Lhx1 (LIM homeobox protein 1) (Homeobox protein Lim-1).
	- LHX2_HUMAN 406 CTL 1.00 - 0.00 LIM/homeobox protein Lhx2 (Homeobox protein LH-2).
	- LHX3_HUMAN 397 CTL 1.00 - 0.00 LIM/homeobox protein Lhx3.
	- LHX4_HUMAN 367 CTL 1.00 - 0.00 LIM/homeobox protein Lhx4.
	- LHX5_HUMAN 402 CTL 1.00 - 0.00 LIM/homeobox protein Lhx5.
	- LHX61_HUMAN 363 CTL 1.00 - 0.00 LIM/homeobox protein Lhx6.1 (Lhx6).
	- LHX9_HUMAN 388 CTL 1.00 - 0.00 LIM/homeobox protein Lhx9.
	- LMX1A_HUMAN 382 CTL 1.00 - 0.00 LIM homeobox transcription factor 1 alpha (LIM/homeobox protein LMX1A) (LIM-homeobox protein 1.1) (LMX-1.1).
	- LMX1B_HUMAN 379 CTL 1.00 - 0.00 LIM homeobox transcription factor 1 beta (LIM/homeobox protein LMX1B) (LIM-homeobox protein 1.2) (LMX-1.2).
	- MEIS1_HUMAN 390 CTL 1.00 - 0.00 Homeobox protein Meis1.
	- MEIS2_HUMAN 477 CTL 1.00 - 0.00 Homeobox protein Meis2 (Meis1-related protein 1).
	- MEIS3_HUMAN 375 CTL 1.00 - 0.00 Homeobox protein Meis3 (Meis1-related protein 2).
	- MEOX1_HUMAN 254 CTL 1.00 - 0.00 Homeobox protein MOX-1 (Mesenchyme homeobox 1).
	- MEOX2_HUMAN 304 CTL 1.00 - 0.00 Homeobox protein MOX-2 (Mesenchyme homeobox 2) (Growth arrest-specific homeobox).
	- MSX1_HUMAN 297 CTL 1.00 - 0.00 Homeobox protein MSX-1 (Msh homeobox 1-like protein) (Hox-7).
	- MSX2_HUMAN 267 CTL 1.00 - 0.00 Homeobox protein MSX-2 (Hox-8).
	- NKX22_HUMAN 273 CTL 1.00 - 0.00 Homeobox protein Nkx-2.2 (Homeobox protein NK-2 homolog B).
	- NKX23_HUMAN 364 CTL 1.00 - 0.00 Homeobox protein Nkx-2.3 (Homeobox protein NKX-2.3) (Homeobox protein NK-2 homolog C).
	- NKX24_HUMAN 353 CTL 1.00 - 0.00 Homeobox protein Nkx-2.4 (Homeobox protein NKX2.4) (Homeobox protein NK-2 homolog D).
	- NKX25_HUMAN 324 CTL 1.00 - 0.00 Homeobox protein Nkx-2.5 (Homeobox protein NK-2 homolog E) (Cardiac- specific homeobox) (Homeobox protein CSX).
	- NKX28_HUMAN 239 CTL 1.00 - 0.00 Homeobox protein Nkx-2.8 (Homeobox protein NK-2 homolog H).
	- NKX31_HUMAN 234 CTL 1.00 - 0.00 Homeobox protein Nkx-3.1.
	- NKX32_HUMAN 333 CTL 1.00 - 0.00 Homeobox protein Nkx-3.2 (Bagpipe homeobox protein homolog 1).
	- NKX61_HUMAN 367 CTL 1.00 - 0.00 Homeobox protein Nkx-6.1.
	- ONEC2_HUMAN 485 CTL 1.00 - 0.00 One cut domain family member 2 (Transcription factor ONECUT-2) (OC-2).
	- OTX1_HUMAN 354 CTL 1.00 - 0.00 Homeobox protein OTX1.
	- OTX2_HUMAN 289 CTL 1.00 - 0.00 Homeobox protein OTX2.
	- PAX3_HUMAN 479 CTL 1.00 - 0.00 Paired box protein Pax-3 (HUP2).
	- PAX4_HUMAN 350 CTL 1.00 - 0.00 Paired box protein Pax-4.
	- PAX6_HUMAN 422 CTL 1.00 - 0.00 Paired box protein Pax-6 (Oculorhombin) (Aniridia type II protein).
	- PAX7_HUMAN 520 CTL 1.00 - 0.00 Paired box protein Pax-7 (HUP1).
	- PBX1_HUMAN 430 CTL 1.00 - 0.00 Pre-B-cell leukemia transcription factor 1 (Homeobox protein PBX1) (Homeobox protein PRL).
	- PBX2_HUMAN 430 CTL 1.00 - 0.00 Pre-B-cell leukemia transcription factor 2 (Homeobox protein PBX2) (Protein G17).
	- PBX3_HUMAN 434 CTL 1.00 - 0.00 Pre-B-cell leukemia transcription factor 3 (Homeobox protein PBX3).
	- PBX4_HUMAN 330 CTL 1.00 - 0.00 Pre-B-cell leukemia transcription factor 4 (Homeobox protein PBX4) (Fragment).
	- PEPP1_HUMAN 184 CTL 1.00 - 0.00 " Paired-like homeobox protein PEPP-1 (Ovary-, testis- and epididymis- expressed gene protein)."
	- PEPP2_HUMAN 288 CTL 1.00 - 0.00 Paired-like homeobox protein PEPP-2 (Testis homeobox gene 1).
	- PHX2A_HUMAN 284 CTL 1.00 - 0.00 Paired mesoderm homeobox protein 2A (Paired-like homeobox 2A) (Aristaless homeobox protein homolog) (ARIX1 homeodomain protein).
	- PHX2B_HUMAN 314 CTL 1.00 - 0.00 Paired mesoderm homeobox protein 2B (Paired-like homeobox 2B) (PHOX2B homeodomain protein) (Neuroblastoma Phox) (NBPhox).
	- PIT1_HUMAN 291 CTL 1.00 - 0.00 Pituitary-specific positive transcription factor 1 (Pit-1) (Growth hormone factor 1) (GHF-1).
	- PITX1_HUMAN 314 CTL 1.00 - 0.00 Pituitary homeobox 1 (Hindlimb expressed homeobox protein backfoot).
	- PITX2_HUMAN 317 CTL 1.00 - 0.00 Pituitary homeobox 2 (RIEG bicoid-related homeobox transcription factor) (Solurshin) (ALL1-responsive protein ARP1).
	- PITX3_HUMAN 302 CTL 1.00 - 0.00 Pituitary homeobox 3 (Homeobox protein PITX3).
	- PKNX1_HUMAN 436 CTL 1.00 - 0.00 Homeobox protein PKNOX1 (PBX/knotted homeobox 1) (Homeobox protein PREP-1).
	- PKNX2_HUMAN 472 CTL 1.00 - 0.00 Homeobox protein PKNOX2 (PBX/knotted homeobox 2) (Homeobox protein PREP-2).
	- PO2F1_HUMAN 743 CTL 1.00 - 0.00 " POU domain, class 2, transcription factor 1 (Octamer-binding transcription factor 1) (Oct-1) (OTF-1) (NF-A1)."
	- PO2F2_HUMAN 478 CTL 1.00 - 0.00 " POU domain, class 2, transcription factor 2 (Octamer-binding transcription factor 2) (Oct-2) (OTF-2) (Lymphoid-restricted immunoglobulin octamer-binding protein NF-A2)."
	- PO2F3_HUMAN 436 CTL 1.00 - 0.00 " POU domain, class 2, transcription factor 3 (Octamer-binding transcription factor 11) (Oct-11) (Transcription factor Skn-1) (PLA-1 protein)."
	- PO3F1_HUMAN 448 CTL 1.00 - 0.00 " POU domain, class 3, transcription factor 1 (Octamer-binding transcription factor 6) (Oct-6) (POU-domain transcription factor SCIP)."
	- PO3F2_HUMAN 443 CTL 1.00 - 0.00 " POU domain, class 3, transcription factor 2 (Nervous system-specific octamer-binding transcription factor N-Oct-3) (Brain-specific homeobox/POU domain protein 2) (Brain-2) (Protein Brn-2)."
	- PO3F3_HUMAN 500 CTL 1.00 - 0.00 " POU domain, class 3, transcription factor 3 (Brain-specific homeobox/POU domain protein 1) (Brain-1) (Brn-1 protein)."
	- PO3F4_HUMAN 361 CTL 1.00 - 0.00 " POU domain, class 3, transcription factor 4 (Brain-specific homeobox/POU domain protein 4) (Brain-4) (Brn-4)."
	- PO4F1_HUMAN 423 CTL 1.00 - 0.00 " POU domain, class 4, transcription factor 1 (Brain-specific homeobox/POU domain protein 3A) (Brn-3A) (Oct-T1) (Homeobox/POU domain protein RDC-1)."
	- PO4F2_HUMAN 410 CTL 1.00 - 0.00 " POU domain, class 4, transcription factor 2 (Brain-specific homeobox/POU domain protein 3B) (Brn-3B)."
	- PO4F3_HUMAN 338 CTL 1.00 - 0.00 " POU domain, class 4, transcription factor 3 (Brain-specific homeobox/POU domain protein 3C) (Brn-3C)."
	- PO5F1_HUMAN 360 CTL 1.00 - 0.00 " POU domain, class 5, transcription factor 1 (Octamer-binding transcription factor 3) (Oct-3) (Oct-4)."
	- PO5FL_HUMAN 359 CTL 1.00 - 0.00 " POU domain, class 5, transcription factor 1-like protein 1 (Octamer- binding protein 3-like)."
	- PO5FM_HUMAN 359 CTL 1.00 - 0.00 " POU domain, class 5, transcription factor 1-like protein 2."
	- PO5FN_HUMAN 286 CTL 1.00 - 0.00 " POU domain, class 5, transcription factor 1-like protein 3."
	- PO6F1_HUMAN 301 CTL 1.00 - 0.00 " POU domain, class 6, transcription factor 1 (mPOU homeobox protein) (Brain-specific homeobox/POU domain protein 5) (Brain-5) (Brn-5 protein)."
	- PO6F2_HUMAN 683 CTL 1.00 - 0.00 " POU domain, class 6, transcription factor 2 (Retina-derived POU-domain factor 1) (RPF-1)."
	- PROP1_HUMAN 226 CTL 1.00 - 0.00 Homeobox protein prophet of Pit-1 (PROP-1) (Pituitary-specific homeodomain factor).
	- PRRX1_HUMAN 245 CTL 1.00 - 0.00 Paired mesoderm homeobox protein 1 (PRX-1) (Paired-related homeobox protein 1) (Homeobox protein PHOX1).
	- PRRX2_HUMAN 253 CTL 1.00 - 0.00 Paired mesoderm homeobox protein 2 (PRX-2) (Paired-related homeobox protein 2).
	- RX_HUMAN 346 CTL 1.00 - 0.00 Retinal homeobox protein Rx (Retina and anterior neural fold homeobox protein).
	- SATB1_HUMAN 763 CTL 1.00 - 0.00 DNA-binding protein SATB1 (Special AT-rich sequence-binding protein 1).
	- SATB2_HUMAN 733 CTL 1.00 - 0.00 DNA-binding protein SATB2 (Special AT-rich sequence-binding protein 2).
	- SHOX_HUMAN 292 CTL 1.00 - 0.00 Short stature homeobox protein (Short stature homeobox-containing protein) (Pseudoautosomal homeobox-containing osteogenic protein).
	- SHOX2_HUMAN 331 CTL 1.00 - 0.00 Short stature homeobox protein 2 (Paired-related homeobox protein SHOT) (Homeobox protein Og12X).
	- SIP1_HUMAN 1214 CTL 1.00 - 0.00 Zinc finger homeobox protein 1b (Smad-interacting protein 1) (SMADIP1).
	- SIX1_HUMAN 284 CTL 1.00 - 0.00 Homeobox protein SIX1 (Sine oculis homeobox homolog 1).
	- SIX2_HUMAN 291 CTL 1.00 - 0.00 Homeobox protein SIX2 (Sine oculis homeobox homolog 2).
	- SIX3_HUMAN 332 CTL 1.00 - 0.00 Homeobox protein SIX3 (Sine oculis homeobox homolog 3).
	- SIX4_HUMAN 760 CTL 1.00 - 0.00 Homeobox protein SIX4 (Sine oculis homeobox homolog 4).
	- SIX5_HUMAN 739 CTL 1.00 - 0.00 Homeobox protein SIX5 (DM locus-associated homeodomain protein).
	- SIX6_HUMAN 246 CTL 1.00 - 0.00 Homeobox protein SIX6 (Sine oculis homeobox homolog 6) (Optic homeobox 2) (Homeodomain protein OPTX2).
	- SPRM1_HUMAN 328 CTL 1.00 - 0.00 Sperm 1 POU-domain transcription factor (SPRM-1).
	- TCF8_HUMAN 1124 CTL 1.00 - 0.00 Transcription factor 8 (NIL-2-A zinc finger protein) (Negative regulator of IL2).
	- TF2LX_HUMAN 241 CTL 1.00 - 0.00 " Homeobox protein TGIF2LX (TGFB-induced factor 2-like protein, X- linked) (TGF(beta)induced transcription factor 2-like protein) (TGIF- like on the X)."
	- TF2LY_HUMAN 185 CTL 1.00 - 0.00 " Homeobox protein TGIF2LY (TGFB-induced factor 2-like protein, Y- linked) (TGF(beta)induced transcription factor 2-like protein) (TGIF- like on the Y)."
	- TGIF_HUMAN 401 CTL 1.00 - 0.00 5'-TG-3'-interacting factor (Homeobox protein TGIF).
	- TGIF2_HUMAN 237 CTL 1.00 - 0.00 Homeobox protein TGIF2 (TGFB-induced factor 2) (5'-TG-3'-interacting factor 2) (TGF(beta)-induced transcription factor 2).
	- TITF1_HUMAN 371 CTL 1.00 - 0.00 Thyroid transcription factor 1 (Thyroid nuclear factor 1) (TTF-1) (Homeobox protein Nkx-2.1) (Homeobox protein NK-2 homolog A).
	- TLX1_HUMAN 330 CTL 1.00 - 0.00 T-cell leukemia homeobox protein 1 (Homeobox protein Hox-11) (TCL-3 proto-oncogene).
	- TLX2_HUMAN 284 CTL 1.00 - 0.00 T-cell leukemia homeobox protein 2 (Homeobox protein Hox-11L1) (Neural crest homeobox protein).
	- TLX3_HUMAN 291 CTL 1.00 - 0.00 T-cell leukemia homeobox protein 3 (Homeobox protein Hox-11L2).
	- TSH1_HUMAN 1077 CTL 1.00 - 0.00 Teashirt homolog 1 (Serologically defined colon cancer antigen 3) (Antigen NY-CO-33).
	- TSH2_HUMAN 1034 CTL 1.00 - 0.00 Teashirt homolog 2 (Zinc finger protein 218) (Ovarian cancer-related protein 10-2) (OVC10-2).
	- TSH3_HUMAN 1081 CTL 1.00 - 0.00 Teashirt homolog 3 (Zinc finger protein 537).
	- VAX1_HUMAN 334 CTL 1.00 - 0.00 Ventral anterior homeobox 1.
	- VAX2_HUMAN 290 CTL 1.00 - 0.00 Ventral anterior homeobox 2.
	- VSX1_HUMAN 365 CTL 1.00 - 0.00 Visual system homeobox 1 (Transcription factor VSX1) (Retinal inner nuclear layer homeobox protein) (Homeodomain protein RINX).
	- ZFHX2_HUMAN 1427 CTL 1.00 - 0.00 Zinc finger homeobox protein 2.
	- ZHX1_HUMAN 873 CTL 1.00 - 0.00 Zinc fingers and homeoboxes protein 1.
	- ZHX2_HUMAN 837 CTL 1.00 - 0.00 Zinc fingers and homeoboxes protein 2 (Zinc finger and homeodomain protein 2) (Alpha-fetoprotein regulator 1) (AFP regulator 1) (Regulator of AFP).
	- ZHX3_HUMAN 956 CTL 1.00 - 0.00 Zinc finger and homeodomain protein 3 (Triple homeobox protein 1).
	- Q0GM65_HUMAN 365 CTL 1.00 - 0.00 Visual system homeobox 1 transcript variant 1.
	- Q14547_HUMAN 60 CTL 1.00 - 0.00 Homeobox-like sequence. Part of tandem repeat (Fragment).
	- Q2M2I7_HUMAN 333 CTL 1.00 - 0.00 Bagpipe homeobox 1.
	- Q53HF9_HUMAN 394 CTL 1.00 - 0.00 LAG1 longevity assurance homolog 4 variant (Fragment).
	- Q5BKU2_HUMAN 1102 CTL 1.00 - 0.00 ADNP protein.
	- Q5VTU7_HUMAN 313 CTL 1.00 - 0.00 Caudal type homeo box transcription factor 2.
	- Q68G74_HUMAN 356 CTL 1.00 - 0.00 LIM homeobox 8.
	- Q6JZS5_HUMAN 305 CTL 1.00 - 0.00 NANOG.
	- Q7Z7P6_HUMAN 396 CTL 1.00 - 0.00 POU6F1 protein (Fragment).
	- Q8IZZ2_HUMAN 94 CTL 1.00 - 0.00 Leukemogenic homolog protein (Fragment).
	- Q9UD60_HUMAN 39 CTL 1.00 - 0.00 HPX homeobox protein (Fragment).
	- Q9UD92_HUMAN 28 CTL 1.00 - 0.00 Homeobox protein (Fragment).
	- O60863_HUMAN 46 CTL 1.00 - 0.00 Homeobox protein (Fragment).
	- Q0D2P0_HUMAN 119 CTL 1.00 - 0.00 Empty spiracles homolog 1 (Drosophila).
	- Q0GM60_HUMAN 301 CTL 1.00 - 0.00 Visual system homeobox 1 transcript variant 6.
	- Q1W386_HUMAN 260 CTL 1.00 - 0.00 Transcription factor PAX4.
	- Q2NL64_HUMAN 519 CTL 1.00 - 0.00 Iroquois homeobox protein 4.
	- Q2PJS5_HUMAN 505 CTL 1.00 - 0.00 PAX7 transcriptional factor isoform B.
	- Q3ZB87_HUMAN 615 CTL 1.00 - 0.00 SATB2 protein.
	- Q4ZG44_HUMAN 392 CTL 1.00 - 0.00 Hypothetical protein EN1.
	- Q53QU7_HUMAN 328 CTL 1.00 - 0.00 Hypothetical protein DLX2.
	- Q53Y16_HUMAN 284 CTL 1.00 - 0.00 Sine oculis homeobox homolog 1 (Drosophila).
	- Q58F18_HUMAN 260 CTL 1.00 - 0.00 LHX1 protein (Fragment).
	- Q5HYX7_HUMAN 292 CTL 1.00 - 0.00 Short stature homeobox.
	- Q5STD5_HUMAN 164 CTL 1.00 - 0.00 " POU domain, class 5, transcription factor 1."
	- Q5T227_HUMAN 419 CTL 1.00 - 0.00 " POU domain, class 4, transcription factor 1."
	- Q5T6V2_HUMAN 327 CTL 1.00 - 0.00 BarH-like 1 (Drosophila).
	- Q5TAG2_HUMAN 451 CTL 1.00 - 0.00 " POU domain, class 3, transcription factor 1."
	- Q5VZL2_HUMAN 302 CTL 1.00 - 0.00 Paired-like homeodomain transcription factor 3.
	- Q5XKR4_HUMAN 325 CTL 1.00 - 0.00 Orthopedia homolog (Drosophila).
	- Q6LBH2_HUMAN 39 CTL 1.00 - 0.00 HPX-6 protein (Fragment).
	- Q6MZL7_HUMAN 181 CTL 1.00 - 0.00 Hypothetical protein DKFZp686P02123 (Fragment).
	- Q86UQ2_HUMAN 407 CTL 1.00 - 0.00 Paired box 3 splice variant PAX3H.
	- Q86UQ3_HUMAN 403 CTL 1.00 - 0.00 Paired box 3 splice variant PAX3G.
	- Q8IUT7_HUMAN 239 CTL 1.00 - 0.00 " NK2 transcription factor related, locus 8 (Drosophila)."
	- Q9HB31_HUMAN 221 CTL 1.00 - 0.00 SEBOX.
	- Q9UD61_HUMAN 39 CTL 1.00 - 0.00 HPX homeobox protein (Fragment).
	- Q0GM62_HUMAN 218 CTL 1.00 - 0.00 Visual system homeobox 1 transcript variant 4.
	- Q0GM64_HUMAN 239 CTL 1.00 - 0.00 Visual system homeobox 1 transcript variant 2.
	- Q0JTC3_HUMAN 363 CTL 1.00 - 0.00 Hypothetical protein LHX6 (Fragment).
	- Q13060_HUMAN 135 CTL 1.00 - 0.00 D4S2463 homeobox-like (Fragment).
	- Q13060_HUMAN 135 CTL 1.00 - 0.00 D4S2463 homeobox-like (Fragment).
	- Q15944_HUMAN 105 CTL 1.00 - 0.00 MPOU homeobox protein (Fragment).
	- Q2TTG0_HUMAN 289 CTL 1.00 - 0.00 Homeobox transcription factor Nanog-delta 48.
	- Q4ZG25_HUMAN 500 CTL 1.00 - 0.00 Hypothetical protein POU3F3.
	- Q53XM4_HUMAN 267 CTL 1.00 - 0.00 Msh homeo box homolog 2 (Drosophila).
	- Q53Y73_HUMAN 289 CTL 1.00 - 0.00 Distal-less homeo box 5.
	- Q59EQ0_HUMAN 797 CTL 1.00 - 0.00 Special AT-rich sequence binding protein 1 variant (Fragment).
	- Q5JRM9_HUMAN 241 CTL 1.00 - 0.00 " TGFB-induced factor 2-like, X-linked."
	- Q5JSA1_HUMAN 170 CTL 1.00 - 0.00 Pre-B-cell leukemia transcription factor 3.
	- Q5JSF3_HUMAN 277 CTL 1.00 - 0.00 " NK6 transcription factor related, locus 2."
	- Q5SZE4_HUMAN 249 CTL 1.00 - 0.00 LAG1 longevity assurance homolog 2 (S. cerevisiae) (Fragment).
	- Q5TB40_HUMAN 402 CTL 1.00 - 0.00 LIM homeobox 3.
	- Q5TBT8_HUMAN 743 CTL 1.00 - 0.00 " POU domain, class 2, transcription factor 1."
	- Q5VZV8_HUMAN 354 CTL 1.00 - 0.00 OTTHUMP00000030401.
	- Q6ISE0_HUMAN 377 CTL 1.00 - 0.00 LMX1B protein (Fragment).
	- Q6IT45_HUMAN 292 CTL 1.00 - 0.00 Short stature homeobox transcript variant SHOXa.
	- Q6P2R4_HUMAN 254 CTL 1.00 - 0.00 BARX1 protein.
	- Q7Z6F0_HUMAN 50 CTL 1.00 - 0.00 PAX6 protein (Fragment).
	- Q8IYA7_HUMAN 352 CTL 1.00 - 0.00 Mohawk homeobox.
	- Q9UMJ4_HUMAN 148 CTL 1.00 - 0.00 Homeobox protein (Fragment).
	- O60422_HUMAN 96 CTL 1.00 - 0.00 Fos37502_1 (Fragment).
	- Q0GM63_HUMAN 280 CTL 1.00 - 0.00 Visual system homeobox 1 transcript variant 3.
	- Q0JSR6_HUMAN 1081 CTL 1.00 - 0.00 Hypothetical protein TSHZ3 (Fragment).
	- Q14546_HUMAN 60 CTL 1.00 - 0.00 Homeobox-like sequence. Part of tandem repeat (Fragment).
	- Q3MIY3_HUMAN 436 CTL 1.00 - 0.00 POU transcription factor.
	- Q3ZCM9_HUMAN 223 CTL 1.00 - 0.00 TGIF2LY protein (Fragment).
	- Q53Y33_HUMAN 290 CTL 1.00 - 0.00 Ventral anterior homeobox 2.
	- Q59FK5_HUMAN 250 CTL 1.00 - 0.00 Homeobox protein Meis3 variant (Fragment).
	- Q59GD2_HUMAN 385 CTL 1.00 - 0.00 Paired box gene 6 isoform a variant (Fragment).
	- Q5JZ69_HUMAN 498 CTL 1.00 - 0.00 OTTHUMP00000031009 (Fragment).
	- Q5SZE1_HUMAN 324 CTL 1.00 - 0.00 LAG1 longevity assurance homolog 2 (S. cerevisiae) (Fragment).
	- Q5SZE2_HUMAN 129 CTL 1.00 - 0.00 LAG1 longevity assurance homolog 2 (S. cerevisiae) (Fragment).
	- Q5SZE3_HUMAN 192 CTL 1.00 - 0.00 LAG1 longevity assurance homolog 2 (S. cerevisiae) (Fragment).
	- Q5VUE6_HUMAN 330 CTL 1.00 - 0.00 LIM homeobox 9.
	- Q68A19_HUMAN 471 CTL 1.00 - 0.00 Iroquois homeobox protein 2.
	- Q6NT42_HUMAN 246 CTL 1.00 - 0.00 Sine oculis homeobox homolog 6 (Drosophila).
	- Q6NW39_HUMAN 444 CTL 1.00 - 0.00 Hypothetical protein (Fragment).
	- Q6P051_HUMAN 305 CTL 1.00 - 0.00 SIX6 protein (Fragment).
	- Q6PKH2_HUMAN 336 CTL 1.00 - 0.00 PKNOX1 protein (Fragment).
	- Q6RFH8_HUMAN 374 CTL 1.00 - 0.00 Double homeobox 4c.
	- Q6RFH8_HUMAN 374 CTL 1.00 - 0.00 Double homeobox 4c.
	- Q6ZNG2_HUMAN 339 CTL 1.00 - 0.00 " CDNA FLJ16139 fis, clone BRALZ2017844, moderately similar to HOMEOBOX PROTEIN CHOX-E."
	- Q96CE9_HUMAN 270 CTL 1.00 - 0.00 " Homeobox, hematopoietically expressed."
	- Q96MC1_HUMAN 379 CTL 1.00 - 0.00 " CDNA FLJ32661 fis, clone TESTI1000055, weakly similar to HOMEOBOX PROTEIN SIX1."
	- Q9UD58_HUMAN 39 CTL 1.00 - 0.00 HPX homeobox protein (Fragment).
	- Q0GM61_HUMAN 236 CTL 1.00 - 0.00 Visual system homeobox 1 transcript variant 5.
	- Q13028_HUMAN 34 CTL 1.00 - 0.00 Homeobox protein (Fragment).
	- Q16423_HUMAN 68 CTL 1.00 - 0.00 Transcriptional regulator (Fragment).
	- Q4VAU3_HUMAN 184 CTL 1.00 - 0.00 CDX1 protein (Fragment).
	- Q5JSA0_HUMAN 253 CTL 1.00 - 0.00 Pre-B-cell leukemia transcription factor 3.
	- Q5SZB5_HUMAN 253 CTL 1.00 - 0.00 Paired related homeobox 2.
	- Q5TB39_HUMAN 397 CTL 1.00 - 0.00 LIM homeobox 3.
	- Q6DHZ8_HUMAN 1102 CTL 1.00 - 0.00 Activity-dependent neuroprotector.
	- Q8NHD9_HUMAN 382 CTL 1.00 - 0.00 PaxB (Fragment).
	- Q9UD59_HUMAN 39 CTL 1.00 - 0.00 HPX homeobox protein (Fragment).
	- O60393_HUMAN 392 CTL 1.00 - 0.00 WUGSC:H_DJ0545C24.1 protein (Fragment).
	- Q16124_HUMAN 39 CTL 1.00 - 0.00 HOX B6 protein (Fragment).
	- Q3KQX9_HUMAN 271 CTL 1.00 - 0.00 Paired-like homeodomain transcription factor 2.
	- Q4G0U8_HUMAN 378 CTL 1.00 - 0.00 MEIS1 protein.
	- Q53T30_HUMAN 257 CTL 1.00 - 0.00 Hypothetical protein tmp_locus_43.
	- Q53T42_HUMAN 332 CTL 1.00 - 0.00 Hypothetical protein SIX3.
	- Q59HD6_HUMAN 234 CTL 1.00 - 0.00 Distal-less homeo box 2 variant (Fragment).
	- Q5STG8_HUMAN 349 CTL 1.00 - 0.00 Pre-B-cell leukemia transcription factor 2.
	- Q5TBU0_HUMAN 755 CTL 1.00 - 0.00 " POU domain, class 2, transcription factor 1."
	- Q5VUH0_HUMAN 270 CTL 1.00 - 0.00 Hematopoietically expressed homeobox.
	- Q5VVT2_HUMAN 231 CTL 1.00 - 0.00 H2.0-like homeo box 1 (Drosophila) (Fragment).
	- Q5VXP2_HUMAN 330 CTL 1.00 - 0.00 " T-cell leukemia, homeobox 1."
	- Q5VXQ6_HUMAN 225 CTL 1.00 - 0.00 BarH-like homeobox 1.
	- Q7Z5Y8_HUMAN 194 CTL 1.00 - 0.00 Ladybird-like homeodomain protein 2.
	- Q9UD56_HUMAN 39 CTL 1.00 - 0.00 HPX homeobox protein (Fragment).
	- Q9UD57_HUMAN 39 CTL 1.00 - 0.00 HPX homeobox protein (Fragment).
	- Q9UDY3_HUMAN 237 CTL 1.00 - 0.00 DNA binding protein (Fragment).
	- Q0JV85_HUMAN 363 CTL 1.00 - 0.00 Hypothetical protein LHX6 (Fragment).
	- Q12777_HUMAN 332 CTL 1.00 - 0.00 PAX-3 protein (Fragment).
	- Q14333_HUMAN 853 CTL 1.00 - 0.00 Facioscapulohumeral muscular dystrophy.
	- Q14333_HUMAN 853 CTL 1.00 - 0.00 Facioscapulohumeral muscular dystrophy.
	- Q14560_HUMAN 39 CTL 1.00 - 0.00 HPX-42 protein (Fragment).
	- Q15270_HUMAN 39 CTL 1.00 - 0.00 HPX-153 protein (Fragment).
	- Q4V764_HUMAN 760 CTL 1.00 - 0.00 SIX4 protein.
	- Q5HYX6_HUMAN 225 CTL 1.00 - 0.00 Short stature homeobox.
	- Q5M8S8_HUMAN 298 CTL 1.00 - 0.00 SIX6 protein (Fragment).
	- Q5SZE5_HUMAN 380 CTL 1.00 - 0.00 LAG1 longevity assurance homolog 2 (S. cerevisiae).
	- Q5XKJ5_HUMAN 433 CTL 1.00 - 0.00 ISL1 protein (Fragment).
	- Q6DK47_HUMAN 301 CTL 1.00 - 0.00 " POU domain, class 6, transcription factor 1."
	- Q6FHY5_HUMAN 303 CTL 1.00 - 0.00 MEOX2 protein.
	- Q6XYB7_HUMAN 198 CTL 1.00 - 0.00 LP3727.
	- Q9HBU2_HUMAN 397 CTL 1.00 - 0.00 Lim-homeobox transcription factor LHX3.
	- Q9NP08_HUMAN 373 CTL 1.00 - 0.00 H6 homeodomain protein.
	- Q9UD62_HUMAN 39 CTL 1.00 - 0.00 HPX homeobox protein (Fragment).
	- Q0JSI9_HUMAN 73 CTL 1.00 - 0.00 Hypothetical protein HOP (Fragment).
	- Q3B832_HUMAN 86 CTL 1.00 - 0.00 POU6F1 protein (Fragment).
	- Q53SU3_HUMAN 235 CTL 1.00 - 0.00 Hypothetical protein DLX1.
	- Q59FT3_HUMAN 763 CTL 1.00 - 0.00 SATB family member 2 variant (Fragment).
	- Q5VUE2_HUMAN 321 CTL 1.00 - 0.00 LIM homeobox 9.
	- Q5VYW2_HUMAN 283 CTL 1.00 - 0.00 " Insulin promoter factor 1, homeodomain transcription factor."
	- Q7KZF6_HUMAN 401 CTL 1.00 - 0.00 Thyroid transcription factor 1.
	- Q7Z5D8_HUMAN 188 CTL 1.00 - 0.00 Homeobox C14 protein.
	- Q8N7U7_HUMAN 411 CTL 1.00 - 0.00 " CDNA FLJ40321 fis, clone TESTI2030860."
	- Q8TBA2_HUMAN 291 CTL 1.00 - 0.00 Sine oculis homeobox homolog 2 (Drosophila).
	- Q8TCW1_HUMAN 267 CTL 1.00 - 0.00 MEIS1-related protein 2 (Fragment).
	- Q96AL5_HUMAN 367 CTL 1.00 - 0.00 PBX3 protein (Fragment).
	- Q96GH8_HUMAN 100 CTL 1.00 - 0.00 BARX1 protein.
	- Q2M1V0_HUMAN 245 CTL 1.00 - 0.00 Intestine-specific homeobox.
	- Q2M3F8_HUMAN 338 CTL 1.00 - 0.00 " POU domain, class 4, transcription factor 3."
	- Q2M3H2_HUMAN 631 CTL 1.00 - 0.00 " Transcription factor 1, hepatic; LF-B1, hepatic nuclear factor (HNF1), albumin proximal factor."
	- Q2VIK6_HUMAN 359 CTL 1.00 - 0.00 RcPOU5F1 (POU domain transcription factor Oct-4) (Fragment).
	- Q4QQH5_HUMAN 760 CTL 1.00 - 0.00 SIX4 protein.
	- Q4V763_HUMAN 733 CTL 1.00 - 0.00 SATB family member 2.
	- Q52LC5_HUMAN 185 CTL 1.00 - 0.00 " Homeobox, ES cell expressed 1 (Homeo box (Expressed in ES cells) 1)."
	- Q52M57_HUMAN 406 CTL 1.00 - 0.00 LIM homeobox 2 (LIM homeobox protein 2).
	- Q549U3_HUMAN 333 CTL 1.00 - 0.00 Hypothetical protein EN2 (Engrailed homolog 2).
	- Q5STF4_HUMAN 265 CTL 1.00 - 0.00 " POU domain, class 5, transcription factor 1 (OTTHUMP00000034418)."
	- Q5T486_HUMAN 347 CTL 1.00 - 0.00 Pre-B-cell leukemia transcription factor 1.
	- Q5T488_HUMAN 430 CTL 1.00 - 0.00 Pre-B-cell leukemia transcription factor 1.
	- Q5T8M4_HUMAN 343 CTL 1.00 - 0.00 Aristaless-like homeobox 3 (ALX3 protein).
	- Q5VWG4_HUMAN 382 CTL 1.00 - 0.00 " LIM homeobox transcription factor 1, alpha."
	- Q5VXL2_HUMAN 455 CTL 1.00 - 0.00 Pre-B-cell leukemia transcription factor 3.
	- Q5VXL3_HUMAN 434 CTL 1.00 - 0.00 Pre-B-cell leukemia transcription factor 3.
	- Q5VZ91_HUMAN 402 CTL 1.00 - 0.00 " LIM homeobox transcription factor 1, beta."
	- Q68DJ5_HUMAN 245 CTL 1.00 - 0.00 Hypothetical protein DKFZp781N2395 (OTTHUMP00000028558).
	- Q6F6J3_HUMAN 422 CTL 1.00 - 0.00 " Paired box gene 6 (Aniridia, keratitis) (Paired box gene 6 isoform a)."
	- Q6FHW6_HUMAN 557 CTL 1.00 - 0.00 " TCF2 protein (Transcription factor 2, hepatic; LF-B3; variant hepatic nuclear factor)."
	- Q6ISC9_HUMAN 372 CTL 1.00 - 0.00 " LIM homeobox transcription factor 1, beta."
	- Q6NSW7_HUMAN 305 CTL 1.00 - 0.00 NANOGP8 protein (Nanog homeobox).
	- Q6NT51_HUMAN 279 CTL 1.00 - 0.00 BarH-like homeobox 2.
	- Q7KZE5_HUMAN 349 CTL 1.00 - 0.00 Pre-B-cell leukemia transcription factor 2.
	- Q86UH2_HUMAN 397 CTL 1.00 - 0.00 LIM-homeobox 9 protein.
	- Q8N7R0_HUMAN 232 CTL 1.00 - 0.00 " CDNA FLJ40451 fis, clone TESTI2040964, weakly similar to HOMEOBOX PROTEIN DLL-2 (NANOG2)."
	- Q8NHM1_HUMAN 390 CTL 1.00 - 0.00 LIM homeobox protein 4 (LIM homeobox 4).
	- Q8TD48_HUMAN 241 CTL 1.00 - 0.00 " TGF beta-induced transcription factor 2-like protein (TGFB-induced factor 2-like, X-linked)."
	- Q96DI2_HUMAN 381 CTL 1.00 - 0.00 " Meis1, myeloid ecotropic viral integration site 1 homolog 2 (Mouse)."
	- Q96IS3_HUMAN 184 CTL 1.00 - 0.00 RAXL1 protein (Retina and anterior neural fold homeobox like 1) (Q50- type retinal homeobox).
	- Q9C056_HUMAN 277 CTL 1.00 - 0.00 " GTX (NK6 transcription factor related, locus 2) (Drosophila)."
	- Q9H2W2_HUMAN 232 CTL 1.00 - 0.00 Mix.1 homeobox-like protein (Mix1 homeobox-like 1) (Xenopus laevis) (Mix-like homeobox protein 1) (Homeodomain protein MIX).
	- Q9H9S0_HUMAN 305 CTL 1.00 - 0.00 " CDNA FLJ12581 fis, clone NT2RM4001140, weakly similar to HOMEOBOX PROTEIN MSH-D (Homeobox transcription factor Nanog)."
	- Q9NZ75_HUMAN 488 CTL 1.00 - 0.00 Homeobox protein (H2.0-like homeo box 1) (Drosophila).
	- O95231_HUMAN 258 CTL 1.00 - 0.00 Hemopoietic progenitor homeobox protein VENTX2 (VENT homeobox homolog) (Xenopus laevis) (VENT-like homeobox2).
	- Q0VA99_HUMAN 518 CTL 1.00 - 0.00 Paired box gene 7.
	- Q18PS0_HUMAN 3599 CTL 1.00 - 0.00 Zinc-finger homeodomain protein 4.
	- Q18PS0_HUMAN 3599 CTL 1.00 - 0.00 Zinc-finger homeodomain protein 4.
	- Q18PS0_HUMAN 3599 CTL 1.00 - 0.00 Zinc-finger homeodomain protein 4.
	- Q18PS0_HUMAN 3599 CTL 1.00 - 0.00 Zinc-finger homeodomain protein 4.
	- Q32M63_HUMAN 392 CTL 1.00 - 0.00 LASS6 protein.
	- Q32MA4_HUMAN 402 CTL 1.00 - 0.00 LIM homeobox 5.
	- Q32MY5_HUMAN 399 CTL 1.00 - 0.00 ONECUT2 protein.
	- Q32MZ3_HUMAN 258 CTL 1.00 - 0.00 VENT homeobox homolog (Xenopus laevis).
	- Q3KNR4_HUMAN 341 CTL 1.00 - 0.00 PAX4 protein.
	- Q3KNR5_HUMAN 257 CTL 1.00 - 0.00 PAX4 protein.
	- Q3SY65_HUMAN 362 CTL 1.00 - 0.00 LIM homeobox 6.
	- Q494Z3_HUMAN 484 CTL 1.00 - 0.00 Paired box gene 3 (Waardenburg syndrome 1).
	- Q494Z4_HUMAN 483 CTL 1.00 - 0.00 Paired box gene 3 (Waardenburg syndrome 1).
	- Q49AQ3_HUMAN 195 CTL 1.00 - 0.00 LASS5 protein.
	- Q4VAU5_HUMAN 94 CTL 1.00 - 0.00 CDX1 protein.
	- Q5JZ70_HUMAN 677 CTL 1.00 - 0.00 OTTHUMP00000031007 (Fragment).
	- Q5JZ70_HUMAN 677 CTL 1.00 - 0.00 OTTHUMP00000031007 (Fragment).
	- Q5JZ70_HUMAN 677 CTL 1.00 - 0.00 OTTHUMP00000031007 (Fragment).
	- Q5JZ70_HUMAN 677 CTL 1.00 - 0.00 OTTHUMP00000031007 (Fragment).
	- Q5STF3_HUMAN 360 CTL 1.00 - 0.00 " POU domain, class 5, transcription factor 1 (OTF3 protein) (POU5F1 protein) (OTTHUMP00000034417)."
	- Q5T7S7_HUMAN 348 CTL 1.00 - 0.00 LIM homeobox 6.
	- Q6NUJ7_HUMAN 969 CTL 1.00 - 0.00 ZHX3 protein.
	- Q6NUJ7_HUMAN 969 CTL 1.00 - 0.00 ZHX3 protein.
	- Q6NUJ7_HUMAN 969 CTL 1.00 - 0.00 ZHX3 protein.
	- Q6NUJ7_HUMAN 969 CTL 1.00 - 0.00 ZHX3 protein.
	- Q6ZMW8_HUMAN 1103 CTL 1.00 - 0.00 " CDNA FLJ16624 fis, clone TESTI4015442, moderately similar to Mus musculus zinc finger homeodomain 4 (Zfh4-pending)."
	- Q6ZMW8_HUMAN 1103 CTL 1.00 - 0.00 " CDNA FLJ16624 fis, clone TESTI4015442, moderately similar to Mus musculus zinc finger homeodomain 4 (Zfh4-pending)."
	- Q6ZN29_HUMAN 907 CTL 1.00 - 0.00 " CDNA FLJ16492 fis, clone CTONG2028758, highly similar to Mus musculus zfh-4 zinc-finger homeodomain protein 4. (Fragment)."
	- Q6ZN29_HUMAN 907 CTL 1.00 - 0.00 " CDNA FLJ16492 fis, clone CTONG2028758, highly similar to Mus musculus zfh-4 zinc-finger homeodomain protein 4. (Fragment)."
	- Q7Z353_HUMAN 690 CTL 1.00 - 0.00 Hypothetical protein DKFZp686K21156 (Chromosome X open reading frame 43).
	- Q86UP3_HUMAN 3567 CTL 1.00 - 0.00 Zinc finger homeodomain 4 protein.
	- Q86UP3_HUMAN 3567 CTL 1.00 - 0.00 Zinc finger homeodomain 4 protein.
	- Q86UP3_HUMAN 3567 CTL 1.00 - 0.00 Zinc finger homeodomain 4 protein.
	- Q86UP3_HUMAN 3567 CTL 1.00 - 0.00 Zinc finger homeodomain 4 protein.
	- Q96NK7_HUMAN 632 CTL 1.00 - 0.00 " CDNA FLJ30678 fis, clone FCBBF2000094 (Chromosome X open reading frame 43)."
	- Q05BB2_HUMAN 281 CTL 1.00 - 0.00 Ladybird homeobox homolog 1 (Drosophila).
	- Q53GN9_HUMAN 436 CTL 1.00 - 0.00 PBX/knotted 1 homeobox 1 isoform 1 variant (Fragment).
	- Q5ISC7_HUMAN 268 CTL 1.00 - 0.00 Predicted NUP98/PRRX2 fusion protein (Fragment).
	- Q8NFW5_HUMAN 382 CTL 1.00 - 0.00 Homeoprotein MBX-L (Diencephalon/mesencephalon homeobox 1).
	- Q8NFW6_HUMAN 377 CTL 1.00 - 0.00 Homeoprotein MBX-S (Diencephalon/mesencephalon homeobox 1).
	- Q96I87_HUMAN 436 CTL 1.00 - 0.00 PBX/knotted 1 homeobox 1 (Homeobox-containing protein PKNOX1).
	- Q9UD34_HUMAN 60 CTL 1.00 - 0.00 Anterior pituitary SOMATOTROPH/LACTOTROPH cell-specific activator (Fragment).
	- Q9UE66_HUMAN 161 CTL 1.00 - 0.00 LIM-homeodomain protein LMX1B/LMX1.2 (Fragment).
	- HXA1_HUMAN 335 PG1 1.00 A1 0.98 Homeobox protein Hox-A1 (Hox-1F).
	- HXB1_HUMAN 301 PG1 1.00 B1 1.00 Homeobox protein Hox-B1 (Hox-2I).
	- HXD1_HUMAN 328 PG1 1.00 D1 1.00 Homeobox protein Hox-D1.
	- Q9HB13_HUMAN 108 PG1 1.00 B1 1.00 Homeobox B1 (Fragment).
	- Q96CA4_HUMAN 328 PG1 1.00 D1 1.00 Homeobox D1.
	- HXA2_HUMAN 376 PG2 1.00 A2 0.97 Homeobox protein Hox-A2.
	- HXB2_HUMAN 356 PG2 1.00 B2 0.92 Homeobox protein Hox-B2 (Hox-2H) (Hox-2.8) (K8).
	- Q14548_HUMAN 182 PG2 1.00 notB2 0.99 HOX2.8 protein (Fragment).
	- HXA3_HUMAN 443 PG3 1.00 A3 0.94 Homeobox protein Hox-A3 (Hox-1E).
	- HXB3_HUMAN 431 PG3 1.00 B3 0.68 Homeobox protein Hox-B3 (Hox-2G) (Hox-2.7).
	- HXD3_HUMAN 416 PG3 1.00 D3 0.94 Homeobox protein Hox-D3 (Hox-4A).
	- HXB4_HUMAN 251 PG4 1.00 B4 1.00 Homeobox protein Hox-B4 (Hox-2F) (Hox-2.6).
	- HXC4_HUMAN 264 PG4 1.00 C4 0.99 Homeobox protein Hox-C4 (Hox-3E) (CP19).
	- HXA4_HUMAN 320 PG4 1.00 D4 1.00 Homeobox protein Hox-A4 (Hox-1D) (Hox-1.4).
	- HXD4_HUMAN 255 PG4 1.00 D4 1.00 Homeobox protein Hox-D4 (Hox-4B) (Hox-5.1) (HHO.C13).
	- Q86TF7_HUMAN 264 PG4 1.00 C4 1.00 Homeobox C4.
	- HXA5_HUMAN 270 PG5 1.00 A5 1.00 Homeobox protein Hox-A5 (Hox-1C).
	- HXB5_HUMAN 269 PG5 1.00 B5 1.00 Homeobox protein Hox-B5 (Hox-2A) (HHO.C10) (HU-1).
	- HXC5_HUMAN 222 PG5 1.00 C5 1.00 Homeobox protein Hox-C5 (Hox-3D) (CP11).
	- Q14543_HUMAN 50 PG5 1.00 C5 1.00 Homeodomain protein (50 AA) (Fragment).
	- Q6FG31_HUMAN 270 PG5 1.00 A5 1.00 HOXA5 protein (Fragment).
	- Q17RP4_HUMAN 269 PG5 1.00 B5 1.00 Homeobox B5.
	- HXA6_HUMAN 233 PG6 1.00 A6 1.00 Homeobox protein Hox-A6 (Hox-1B).
	- HXB6_HUMAN 224 PG6 1.00 B6 1.00 Homeobox protein Hox-B6 (Hox-2B) (Hox-2.2) (HU-2).
	- HXC6_HUMAN 235 PG6 1.00 C6 1.00 Homeobox protein Hox-C6 (Hox-3C) (HHO.C8) (CP25).
	- Q6IB50_HUMAN 235 PG6 1.00 C6 1.00 HOXC6 protein.
	- Q2M3G3_HUMAN 233 PG6 1.00 A6 1.00 Homeobox A6.
	- Q6DK09_HUMAN 235 PG6 1.00 C6 1.00 Homeobox C6.
	- HXA7_HUMAN 230 PG7 1.00 A7 0.99 Homeobox protein Hox-A7 (Hox-1A) (Hox 1.1).
	- HXB7_HUMAN 217 PG7 1.00 B7 1.00 Homeobox protein Hox-B7 (Hox-2C) (HHO.C1).
	- Q96BQ6_HUMAN 217 PG7 1.00 B7 1.00 Homeobox B7.
	- Q53FN3_HUMAN 217 PG7 1.00 B7 1.00 Homeo box B7 variant (Fragment).
	- HXB8_HUMAN 243 PG8 1.00 B8 1.00 Homeobox protein Hox-B8 (Hox-2D) (Hox-2.4).
	- HXC8_HUMAN 242 PG8 1.00 C8 1.00 Homeobox protein Hox-C8 (Hox-3A).
	- HXD8_HUMAN 290 PG8 1.00 D8 1.00 Homeobox protein Hox-D8 (Hox-4E) (Hox-5.4).
	- Q5BL00_HUMAN 289 PG8 1.00 D8 1.00 HOXD8 protein.
	- Q8N8T3_HUMAN 243 PG8 1.00 B8 1.00 " CDNA FLJ38903 fis, clone NT2NE2001252, highly similar to HOMEOBOX PROTEIN HOX-B8."
	- Q8IXZ1_HUMAN 289 PG8 1.00 D8 1.00 Homeobox D8.
	- HXA9_HUMAN 272 PG9 1.00 A9 1.00 Homeobox protein Hox-A9 (Hox-1G).
	- HXB9_HUMAN 250 PG9 1.00 B9 1.00 Homeobox protein Hox-B9 (Hox-2E) (Hox-2.5).
	- HXC9_HUMAN 260 PG9 1.00 C9 0.78 Homeobox protein Hox-C9 (Hox-3B).
	- HXD9_HUMAN 342 PG9 1.00 D9 0.86 Homeobox protein Hox-D9 (Hox-4C) (Hox-5.2).
	- O75806_HUMAN 268 PG9 1.00 A9 1.00 HOXA-9B.
	- O75805_HUMAN 198 PG9 1.00 A9 1.00 HOXA-9A.
	- Q0JSW0_HUMAN 272 PG9 1.00 A9 1.00 Hypothetical protein HOXA9 (Fragment).
	- Q86ST1_HUMAN 342 PG9 1.00 D9 0.86 Homeobox D9.
	- Q8N561_HUMAN 263 PG9 1.00 C9 0.78 HOXC9 protein (Fragment).
	- HXA10_HUMAN 393 PG10 1.00 A10 1.00 Homeobox protein Hox-A10 (Hox-1H) (Hox-1.8) (PL).
	- HXC10_HUMAN 342 PG10 1.00 C10 1.00 Homeobox protein Hox-C10.
	- HXD10_HUMAN 340 PG10 1.00 D10 1.00 Homeobox protein Hox-D10 (Hox-4D) (Hox-4E).
	- Q504T1_HUMAN 94 PG10 1.00 A10 1.00 HOXA10 protein.
	- Q53XI4_HUMAN 342 PG10 1.00 C10 1.00 Homeo box C10.
	- Q6NT10_HUMAN 340 PG10 1.00 D10 1.00 Homeo box D10.
	- HXA11_HUMAN 313 PG11 1.00 A11 1.00 Homeobox protein Hox-A11 (Hox-1I).
	- HXC11_HUMAN 304 PG11 1.00 D11 1.00 Homeobox protein Hox-C11.
	- HXD11_HUMAN 338 PG11 1.00 D11 1.00 Homeobox protein Hox-D11 (Hox-4F).
	- Q14DW8_HUMAN 159 PG11 1.00 D11 1.00 HOXD11 protein.
	- Q05BS4_HUMAN 304 PG11 1.00 A11 1.00 Hypothetical protein (Fragment).
	- HXC12_HUMAN 282 PG12 1.00 C12 1.00 Homeobox protein Hox-C12 (Hox-3F).
	- HXD12_HUMAN 275 PG12 1.00 D12 1.00 Homeobox protein Hox-D12 (Hox-4H).
	- HXA13_HUMAN 388 PG13 1.00 A13 1.00 Homeobox protein Hox-A13 (Hox-1J).
	- HXB13_HUMAN 284 PG13 1.00 B13 1.00 Homeobox protein Hox-B13.
	- HXC13_HUMAN 330 PG13 1.00 C13 1.00 Homeobox protein Hox-C13 (Hox-3G).
	- HXD13_HUMAN 335 PG13 1.00 D13 1.00 Homeobox protein Hox-D13 (Hox-4I).
	- Q4KR72_HUMAN 284 PG13 1.00 B13 1.00 PSGD protein.
	- Q6LAM3_HUMAN 44 PG13 1.00 C13 1.00 HOXC13 protein (Fragment).
	- Q6DI00_HUMAN 388 PG13 1.00 A13 1.00 Homeobox A13.
	- Q5BL02_HUMAN 330 PG13 1.00 C13 1.00 Homeobox C13.
	- Q86TI1_HUMAN 330 PG13 1.00 C13 1.00 Hypothetical protein NUP98/HOXC13 (Fragment).
Eukaryota Metazoa Chordata Craniata Vertebrata Euteleostomi Mammalia Eutheria Euarchontoglires Primates Haplorrhini Catarrhini Hominidae Pan. Pan troglodytes (Chimpanzee).
	- LHX1_PANTR 406 CTL 1.00 - 0.00 LIM/homeobox protein Lhx1 (LIM homeobox protein 1).
	- MSX1_PANTR 297 CTL 1.00 - 0.00 Homeobox protein MSX-1 (Msh homeobox 1-like protein).
	- PO5F1_PANTR 360 CTL 1.00 - 0.00 " POU domain, class 5, transcription factor 1 (Octamer-binding transcription factor 3) (Oct-3)."
	- TF2LX_PANTR 241 CTL 1.00 - 0.00 " Homeobox protein TGIF2LX (TGFB-induced factor 2-like protein, X- linked) (TGF(beta)induced transcription factor 2-like protein) (TGIF- like on the X)."
	- TGIF_PANTR 401 CTL 1.00 - 0.00 5'-TG-3'-interacting factor (Homeobox protein TGIF).
	- Q3LTE0_PANTR 305 CTL 1.00 - 0.00 Homeobox transcription factor NANOG.
	- Q2VIK5_PANTR 359 CTL 1.00 - 0.00 RcPOU5F1 (Fragment).
Eukaryota Metazoa Chordata Craniata Vertebrata Euteleostomi Mammalia Eutheria Euarchontoglires Primates Haplorrhini Catarrhini Hominidae Gorilla. Gorilla gorilla gorilla (Lowland gorilla).
	- PROP1_GORGO 225 CTL 1.00 - 0.00 Homeobox protein prophet of Pit-1 (PROP-1) (Pituitary-specific homeodomain factor).
	- TF2LX_GORGO 241 CTL 1.00 - 0.00 " Homeobox protein TGIF2LX (TGFB-induced factor 2-like protein, X- linked) (TGF(beta)induced transcription factor 2-like protein) (TGIF- like on the X)."
Eukaryota Metazoa Chordata Craniata Vertebrata Euteleostomi Mammalia Eutheria Euarchontoglires Primates Haplorrhini Catarrhini Hominidae Pongo. Pongo pygmaeus (Orangutan).
	- TF2LX_PONPY 241 CTL 1.00 - 0.00 " Homeobox protein TGIF2LX (TGFB-induced factor 2-like protein, X- linked) (TGF(beta)induced transcription factor 2-like protein) (TGIF- like on the X)."
	- ZHX2_PONPY 837 CTL 1.00 - 0.00 Zinc fingers and homeoboxes protein 2 (Zinc finger and homeodomain protein 2).
	- Q5RDU6_PONPY 380 CTL 1.00 - 0.00 Hypothetical protein DKFZp459C0762.
	- Q5RFK4_PONPY 401 CTL 1.00 - 0.00 Hypothetical protein DKFZp469A1832.
	- Q5R6P2_PONPY 352 CTL 1.00 - 0.00 Hypothetical protein DKFZp459H0923.
	- Q5RER5_PONPY 557 CTL 1.00 - 0.00 Hypothetical protein DKFZp469E0224.
	- Q5REX7_PONPY 340 PG10 1.00 D10 1.00 Hypothetical protein DKFZp469H0921.
Eukaryota Metazoa Chordata Craniata Vertebrata Euteleostomi Mammalia Eutheria Euarchontoglires Primates Haplorrhini Catarrhini Cercopithecidae Cercopithecinae Macaca. Macaca mulatta (Rhesus macaque).
	- MSX1_MACMU 297 CTL 1.00 - 0.00 Homeobox protein MSX-1 (Msh homeobox 1-like protein).
	- PIT1_MACMU 291 CTL 1.00 - 0.00 Pituitary-specific positive transcription factor 1 (Pit-1) (Growth hormone factor 1) (GHF-1).
	- PO5F1_MACMU 360 CTL 1.00 - 0.00 " POU domain, class 5, transcription factor 1 (Octamer-binding transcription factor 3) (Oct-3)."
	- TF2LX_MACMU 249 CTL 1.00 - 0.00 " Homeobox protein TGIF2LX (TGFB-induced factor 2-like protein, X- linked) (TGF(beta)induced transcription factor 2-like protein) (TGIF- like on the X)."
	- P79358_MACMU 133 CTL 1.00 - 0.00 Putative homeobox protein (Fragment).
	- P79358_MACMU 133 CTL 1.00 - 0.00 Putative homeobox protein (Fragment).
	- P79359_MACMU 133 CTL 1.00 - 0.00 Putative homeobox protein (Fragment).
	- P79359_MACMU 133 CTL 1.00 - 0.00 Putative homeobox protein (Fragment).
Eukaryota Metazoa Chordata Craniata Vertebrata Euteleostomi Mammalia Eutheria Euarchontoglires Primates Haplorrhini Catarrhini Cercopithecidae Cercopithecinae Macaca. Macaca fascicularis (Crab eating macaque) (Cynomolgus monkey).
	- TF2LX_MACFA 249 CTL 1.00 - 0.00 " Homeobox protein TGIF2LX (TGFB-induced factor 2-like protein, X- linked) (TGF(beta)induced transcription factor 2-like protein) (TGIF- like on the X)."
	- Q2PFQ7_MACFA 429 CTL 1.00 - 0.00 Hypothetical protein.
	- Q5ISK2_MACFA 403 CTL 1.00 - 0.00 LIM homeobox protein 1 (Fragment).
	- Q7YQS9_MACFA 59 CTL 1.00 - 0.00 Homeobox PBX2 (Fragment).
	- Q0KKP7_MACFA 265 CTL 1.00 - 0.00 Octamer-binding transcription factor-3B.
	- Q5G7L7_MACFA 125 CTL 1.00 - 0.00 NKX2B (Fragment).
	- Q5ISJ5_MACFA 125 CTL 1.00 - 0.00 Pou domain class 3 transcription factor 2 (Fragment).
	- Q5ISM0_MACFA 79 CTL 1.00 - 0.00 Engrailed 1 (Fragment).
	- Q5ISL4_MACFA 245 CTL 1.00 - 0.00 Transforming growth factor-beta-induced factor (Fragment).
	- Q5ISL9_MACFA 144 CTL 1.00 - 0.00 Gastrulation brain homeobox 2 protein (Fragment).
	- Q95KD6_MACFA 266 CTL 1.00 - 0.00 Hypothetical protein.
	- Q5ISK3_MACFA 187 CTL 1.00 - 0.00 Engrailed 2 (Fragment).
	- Q5ISM8_MACFA 176 CTL 1.00 - 0.00 LIM homeobox protein 2 (Fragment).
	- Q8WNU9_MACFA 325 CTL 1.00 - 0.00 Pre-B-cell leukemia transcription factor 1.
	- Q0KKP8_MACFA 360 CTL 1.00 - 0.00 Octamer-binding transcription factor-3A (POU domain class 5 transcription factor 1).
	- Q4R8P5_MACFA 246 CTL 1.00 - 0.00 " Testis cDNA clone: QtsA-11884, similar to human paired box gene 3 (Waardenburg syndrome 1) (PAX3),transcript variant PAX3D,."
	- Q5TM84_MACFA 305 CTL 1.00 - 0.00 NANOG/STM1.
	- Q2PFU4_MACFA 269 PG5 1.00 B5 1.00 Hypothetical protein.
[truncated: 7,318 more rows]
