# Supplementary material for: HoxPred: automated classification of Hox proteins using combinations of generalised profiles
Source: BMC Bioinformatics. 2007 Jul 12;8:247. doi: 10.1186/1471-2105-8-247 (PMC1965487; doi:10.1186/1471-2105-8-247)
Supplement: Additional File 4 — Application of HoxPred to 64 amphibian PCR fragments [file 1471-2105-8-247-S4.xls]

## Sheet: Feuil1
HoxPred predictions on amphibian PCR survey fragments							comparison between annotation and prediction
from Mannaert et al, Mol Phylogenet Evol,2006
							PG	OG
Eukaryota Metazoa Chordata Craniata Vertebrata Euteleostomi Amphibia Batrachia Anura Neobatrachia Ranoidea Ranidae Rana Rana. Rana temporaria (European common frog).
	- Q2LK41_RANTE 39 PG9 1.00 C9 1.00 HOXD9 (Fragment).						1	0
	- Q2LK45_RANTE 39 PG9 1.00 C9 1.00 HOXC9 (Fragment).						1	1
	- Q2LK49_RANTE 39 PG9 1.00 C9 1.00 HOXB9 (Fragment).						1	0
	- Q2LK26_RANTE 39 PG10 1.00 D10 1.00 HOXD10 (Fragment).						1	1
	- Q2LK31_RANTE 39 PG10 1.00 D10 0.53 HOXC10 (Fragment).						1	0
	- Q2LK36_RANTE 39 PG10 1.00 A10 1.00 HOXA10 (Fragment).						1	1
	- Q2LK18_RANTE 51 PG11 1.00 D11 1.00 HOXC11 (Fragment).						1	0
	- Q2LK21_RANTE 39 PG11 1.00 A11 1.00 HOXA11 (Fragment).						1	1
	- Q2LK10_RANTE 39 PG12 1.00 C12 1.00 HOXC12 (Fragment).						1	1
	- Q2LJZ4_RANTE 39 PG13 1.00 D13 1.00 HOXD13 (Fragment).						1	1
	- Q2LK05_RANTE 39 PG13 1.00 A13 1.00 HOXA13 (Fragment).						1	1
	- Q2LJZ9_RANTE 39 PG13 1.00 C13 1.00 HOXC13 (Fragment).						1	1
Eukaryota Metazoa Chordata Craniata Vertebrata Euteleostomi Amphibia Batrachia Anura Archeobatrachia Leiopelmatidae Leiopelma. Leiopelma archeyi (Archey's frog).
	- Q2LK50_LEIAR 39 PG9 1.00 C9 1.00 HOXB9 (Fragment).						1	0
	- Q2LK42_LEIAR 39 PG9 1.00 C9 1.00 HOXD9 (Fragment).						1	0
	- Q2LK27_LEIAR 39 PG10 1.00 D10 1.00 HOXD10 (Fragment).						1	1
	- Q2LK37_LEIAR 39 PG10 1.00 A10 1.00 HOXA10 (Fragment).						1	1
	- Q2LK17_LEIAR 51 PG11 1.00 D11 1.00 HOXC11 (Fragment).						1	0
	- Q2LK15_LEIAR 39 PG11 1.00 D11 1.00 HOXD11 (Fragment).						1	1
	- Q2LK11_LEIAR 39 PG12 1.00 C12 1.00 HOXC12 (Fragment).						1	1
	- Q2LJZ5_LEIAR 39 PG13 1.00 D13 1.00 HOXD13 (Fragment).						1	1
	- Q2LK06_LEIAR 39 PG13 1.00 A13 1.00 HOXA13 (Fragment).						1	1
Eukaryota Metazoa Chordata Craniata Vertebrata Euteleostomi Amphibia Batrachia Caudata Sirenoidea Sirenidae Siren. Siren intermedia (lesser siren).
	- Q2LJZ0_9AMPH 39 CTL 0.99 - 0.00 HOX9 (Fragment).						0	-	note: these two sequences are referred to unidentified Hox9 by Mannaert et al.,2006
	- Q2LJY9_9AMPH 39 PG9 1.00 C9 1.00 HOX9 (Fragment).						1	-
	- Q2LK48_9AMPH 39 PG9 1.00 C9 1.00 HOXB9 (Fragment).						1	0
	- Q2LK30_9AMPH 39 PG10 1.00 D10 0.53 HOXC10 (Fragment).						1	0								1	0
	- Q2LK24_9AMPH 39 PG10 1.00 D10 1.00 HOXD10 (Fragment).						1	1
	- Q2LK34_9AMPH 39 PG10 1.00 A10 1.00 HOXA10 (Fragment).						1	1
	- Q2LK19_9AMPH 39 PG11 1.00 A11 1.00 HOXA11 (Fragment).						1	1
	- Q2LK08_9AMPH 39 PG12 1.00 C12 1.00 HOXC12 (Fragment).						1	1
	- Q2LJZ7_9AMPH 39 PG13 1.00 C13 1.00 HOXC13 (Fragment).						1	1
	- Q2LK03_9AMPH 39 PG13 1.00 A13 1.00 HOXA13 (Fragment).						1	1
Eukaryota Metazoa Chordata Craniata Vertebrata Euteleostomi Amphibia Gymnophiona Rhinatrematidae Rhinatrema. Rhinatrema bivittatum (two-lined caecilian).
	- Q2LK52_9AMPH 39 PG9 1.00 C9 1.00 HOXA9 (Fragment).						1	0
	- Q2LK40_9AMPH 39 PG9 1.00 C9 1.00 HOXD9 (Fragment).						1	0
	- Q2LK35_9AMPH 39 PG10 1.00 A10 1.00 HOXA10 (Fragment).						1	1
	- Q2LK25_9AMPH 39 PG10 1.00 D10 1.00 HOXD10 (Fragment).						1	1
	- Q2LK20_9AMPH 39 PG11 1.00 A11 1.00 HOXA11 (Fragment).						1	1
	- Q2LK14_9AMPH 39 PG11 1.00 D11 1.00 HOXD11 (Fragment).						1	1
	- Q2LK09_9AMPH 39 PG12 1.00 C12 1.00 HOXC12 (Fragment).						1	1
	- Q2LJZ8_9AMPH 39 PG13 1.00 C13 1.00 HOXC13 (Fragment).						1	1
	- Q2LK04_9AMPH 39 PG13 1.00 A13 1.00 HOXA13 (Fragment).						1	1
	- Q2LJZ3_9AMPH 39 PG13 1.00 D13 1.00 HOXD13 (Fragment).						1	1
Eukaryota Metazoa Chordata Craniata Vertebrata Euteleostomi Amphibia Gymnophiona Ichthyophiidae Ichthyophis. Ichthyophis bannanicus (Banna caecilian).
	- Q2LK46_ICHBA 39 PG9 1.00 C9 1.00 HOXC9 (Fragment).						1	1
	- Q2LK43_ICHBA 39 PG9 1.00 C9 1.00 HOXD9 (Fragment).						1	0
	- Q2LK53_ICHBA 39 PG9 1.00 C9 1.00 HOXA9 (Fragment).						1	0
	- Q2LK38_ICHBA 39 PG10 1.00 A10 1.00 HOXA10 (Fragment).						1	1
	- Q2LK32_ICHBA 39 PG10 1.00 D10 0.53 HOXC10 (Fragment).						1	0
	- Q2LK28_ICHBA 39 PG10 1.00 D10 1.00 HOXD10 (Fragment).						1	1
	- Q2LK16_ICHBA 39 PG11 1.00 D11 1.00 HOXD11 (Fragment).						1	1
	- Q2LK22_ICHBA 39 PG11 1.00 A11 1.00 HOXA11 (Fragment).						1	1
	- Q2LK12_ICHBA 39 PG12 1.00 C12 1.00 HOXC12 (Fragment).						1	1
	- Q2LK00_ICHBA 39 PG13 1.00 C13 1.00 HOXC13 (Fragment).						1	1
	- Q2LK07_ICHBA 39 PG13 1.00 A13 1.00 HOXA13 (Fragment).						1	1
Eukaryota Metazoa Chordata Craniata Vertebrata Euteleostomi Amphibia Batrachia Caudata Salamandroidea Salamandridae Triturus. Triturus helveticus (palmate newt).
	- Q2LK44_9SALA 39 PG9 1.00 C9 1.00 HOXC9 (Fragment).						1	1
	- Q2LK47_9SALA 39 PG9 1.00 C9 1.00 HOXB9 (Fragment).						1	0
	- Q2LK39_9SALA 39 PG9 1.00 C9 1.00 HOXD9 (Fragment).						1	0
	- Q2LK51_9SALA 39 PG9 1.00 C9 1.00 HOXA9 (Fragment).						1	0
	- Q2LK23_9SALA 39 PG10 1.00 D10 1.00 HOXD10 (Fragment).						1	1
	- Q2LK29_9SALA 39 PG10 1.00 D10 0.53 HOXC10 (Fragment).						1	0
	- Q2LK33_9SALA 39 PG10 1.00 A10 1.00 HOXA10 (Fragment).						1	1
	- Q2LK13_9SALA 39 PG11 1.00 D11 1.00 HOXD11 (Fragment).						1	1
	- Q2LJZ2_9SALA 39 PG13 1.00 D13 1.00 HOXD13 (Fragment).						1	1
	- Q2LK01_9SALA 39 PG13 1.00 B13 1.00 HOXB13 (Fragment).						1	1
	- Q2LJZ6_9SALA 39 PG13 1.00 C13 1.00 HOXC13 (Fragment).						1	1
	- Q2LK02_9SALA 39 PG13 1.00 A13 1.00 HOXA13 (Fragment).						1	1
						sum	63	44
						rate	0.984375	0.6875
